# Supplementary material for: 5-azacytidine induces transcriptome changes in Escherichia coli via DNA methylation-dependent and DNA methylation-independent mechanisms
Source: BMC Microbiol. 2016 Jun 27;16:130. doi: 10.1186/s12866-016-0741-4 (PMC4924334; doi:10.1186/s12866-016-0741-4)
Supplement: Additional file 1: — Microarray fold-changes, p values, and false discovery rates (FDR) for all E. coli genes from logarithmic phase 5-azaC treated cells. Fold-change is expression in the presence of 5-azaC divided by expression in the absence of 5-azaC and is log2 transformed. P values are from one sample t-tests, and the FDR is the Benjamini-Hochberg false discovery rate. (CSV 153 kb) [file 12866_2016_741_MOESM1_ESM.csv]

Gene ID	Name	fold-change (log2)	p	FDR
b0002	thrA	0.01	9.71E-01	9.91E-01
b0003	thrB	-0.31	7.57E-02	4.25E-01
b0004	thrC	-0.26	2.36E-01	5.99E-01
b0005	yaaX	0.35	2.51E-01	6.11E-01
b0006	yaaA	0.07	6.28E-01	8.47E-01
b0007	yaaJ	0.16	6.96E-01	8.79E-01
b0008	talB	0.32	9.28E-02	4.51E-01
b0009	mog	0.24	4.88E-01	7.66E-01
b0010	yaaH	-0.19	6.29E-01	8.47E-01
b0011	yaaW	0.06	5.90E-01	8.31E-01
b0012	b0012	0.04	5.65E-01	8.14E-01
b0013	yaaI	0.39	1.66E-01	5.40E-01
b0014	dnaK	0.42	1.65E-01	5.40E-01
b0015	dnaJ	0.05	7.46E-01	9.01E-01
b0017	b0017	0.19	4.55E-01	7.46E-01
b0018	mokC	0.27	3.86E-01	7.01E-01
b0018	mokC	0.2	4.47E-01	7.42E-01
b0019	nhaA	0.6	6.31E-02	4.07E-01
b0020	nhaR	0.32	8.82E-03	2.41E-01
b0021	insB	0.16	1.69E-01	5.43E-01
b0023	rpsT	0.71	1.13E-01	4.82E-01
b0024	yaaY	0.02	9.07E-01	9.68E-01
b0025	ribF	-0.04	6.86E-01	8.75E-01
b0026	ileS	-0.28	1.19E-01	4.88E-01
b0027	lspA	0.19	2.73E-02	3.21E-01
b0028	fkpB	-0.06	3.57E-01	6.86E-01
b0029	ispH	0.63	1.04E-01	4.72E-01
b0030	rihC	0.17	4.94E-01	7.69E-01
b0031	dapB	0.4	3.30E-02	3.36E-01
b0032	carA	0.38	2.58E-01	6.15E-01
b0033	carB	0.15	3.37E-01	6.76E-01
b0034	caiF	0.36	1.36E-01	5.08E-01
b0035	caiE	0.25	3.85E-01	7.00E-01
b0036	caiD	0.25	6.82E-01	8.74E-01
b0037	caiC	0.17	4.88E-01	7.66E-01
b0038	caiB	-0.04	6.23E-01	8.44E-01
b0039	caiA	0.2	6.12E-01	8.40E-01
b0040	caiT	-0.13	6.61E-01	8.63E-01
b0041	fixA	1.03	1.82E-01	5.54E-01
b0041	fixA	1.01	2.21E-01	5.90E-01
b0041	fixA	0.76	3.01E-01	6.48E-01
b0041	fixA	0.59	4.92E-01	7.69E-01
b0041	fixA	0.49	3.75E-01	6.97E-01
b0042	fixB	0.14	7.46E-01	9.01E-01
b0043	fixC	0.09	4.05E-01	7.13E-01
b0044	fixX	0.09	8.51E-01	9.46E-01
b0045	yaaU	-0.08	7.04E-01	8.82E-01
b0046	kefF	-0.06	4.31E-01	7.29E-01
b0047	kefC	0	9.88E-01	9.96E-01
b0048	folA	0.23	4.19E-01	7.24E-01
b0049	apaH	-0.05	7.92E-01	9.23E-01
b0050	apaG	0.12	2.73E-01	6.25E-01
b0051	ksgA	-0.02	8.20E-01	9.33E-01
b0052	pdxA	0.09	8.84E-02	4.42E-01
b0053	surA	0.15	3.13E-01	6.54E-01
b0054	imp	-0.01	9.59E-01	9.87E-01
b0055	djlA	0.21	1.53E-01	5.24E-01
b0056	yabP	0.29	1.07E-01	4.74E-01
b0057	b0057	0.33	1.82E-01	5.54E-01
b0058	rluA	0.84	1.11E-02	2.52E-01
b0059	hepA	0.24	1.50E-01	5.20E-01
b0060	polB	0.56	2.81E-02	3.23E-01
b0061	araD	0.33	3.16E-01	6.57E-01
b0062	araA	0	9.86E-01	9.96E-01
b0063	araB	0.41	2.60E-01	6.18E-01
b0064	araC	0.06	7.48E-01	9.02E-01
b0065	yabI	-0.24	7.97E-02	4.34E-01
b0066	thiQ	0.05	2.60E-01	6.18E-01
b0066	thiQ	0	9.76E-01	9.92E-01
b0066	thiQ	-0.02	8.19E-01	9.33E-01
b0066	thiQ	-0.09	1.84E-01	5.57E-01
b0066	thiQ	-0.24	3.12E-01	6.54E-01
b0067	thiP	-0.07	7.16E-01	8.90E-01
b0068	tbpA	-0.3	2.38E-02	3.05E-01
b0069	sgrR	-0.17	3.90E-01	7.04E-01
b0070	setA	0.14	4.03E-01	7.12E-01
b0071	leuD	-0.01	9.26E-01	9.74E-01
b0072	leuC	-0.37	2.86E-02	3.23E-01
b0073	leuB	-0.36	2.82E-01	6.32E-01
b0074	leuA	0.16	2.77E-01	6.28E-01
b0076	leuO	0.14	3.41E-01	6.79E-01
b0077	ilvI	-0.13	2.07E-01	5.75E-01
b0078	ilvH	0.14	3.78E-01	6.99E-01
b0080	fruR	0.1	7.71E-01	9.12E-01
b0081	mraZ	-0.19	3.08E-01	6.53E-01
b0082	mraW	-0.15	2.72E-04	9.28E-02
b0083	ftsL	0.08	5.84E-01	8.26E-01
b0084	ftsI	0.05	6.65E-01	8.64E-01
b0085	murE	-0.27	3.11E-01	6.54E-01
b0086	murF	-0.3	7.08E-02	4.18E-01
b0087	mraY	0.01	9.69E-01	9.90E-01
b0088	murD	-0.38	1.60E-02	2.71E-01
b0089	ftsW	-0.13	1.08E-01	4.75E-01
b0090	murG	-0.24	2.10E-01	5.77E-01
b0091	murC	-0.46	4.32E-02	3.71E-01
b0092	ddlB	-0.05	4.87E-01	7.65E-01
b0093	ftsQ	0.07	5.67E-01	8.15E-01
b0094	ftsA	-0.02	9.03E-01	9.67E-01
b0095	ftsZ	-0.23	1.33E-01	5.03E-01
b0096	lpxC	0.31	1.54E-01	5.24E-01
b0097	secM	-0.21	2.36E-01	5.99E-01
b0098	secA	0.42	2.89E-02	3.23E-01
b0099	mutT	0.04	6.86E-01	8.75E-01
b0101	yacG	0.03	8.20E-01	9.33E-01
b0102	yacF	-0.24	6.83E-02	4.11E-01
b0103	coaE	0.19	1.26E-01	4.96E-01
b0104	guaC	-0.2	5.05E-01	7.78E-01
b0106	hofC	0.4	4.64E-01	7.50E-01
b0107	hofB	0.19	6.52E-01	8.59E-01
b0108	ppdD	0.2	6.73E-01	8.69E-01
b0109	nadC	0.17	3.63E-01	6.92E-01
b0110	ampD	0.01	8.72E-01	9.55E-01
b0111	ampE	-0.18	8.33E-02	4.37E-01
b0112	aroP	0.29	8.94E-02	4.44E-01
b0113	pdhR	-0.24	3.94E-01	7.07E-01
b0114	aceE	-0.08	6.52E-01	8.59E-01
b0115	aceF	-0.19	3.12E-01	6.54E-01
b0116	lpd	0.03	8.49E-01	9.46E-01
b0117	yacH	0.38	3.35E-01	6.74E-01
b0118	acnB	0.39	3.92E-01	7.05E-01
b0119	yacL	-0.08	7.55E-01	9.05E-01
b0120	speD	0.01	9.41E-01	9.83E-01
b0121	speE	-0.45	2.00E-02	2.87E-01
b0122	yacC	0.19	3.84E-01	7.00E-01
b0122	yacC	0.17	5.11E-01	7.82E-01
b0122	yacC	0.16	4.73E-01	7.57E-01
b0122	yacC	0.14	4.91E-01	7.68E-01
b0122	yacC	0.1	6.42E-01	8.57E-01
b0123	cueO	0.34	1.85E-01	5.59E-01
b0124	gcd	-0.1	5.53E-01	8.07E-01
b0125	hpt	-0.11	6.83E-01	8.74E-01
b0126	can	0.39	3.16E-02	3.31E-01
b0126	can	0.25	1.35E-01	5.07E-01
b0126	can	0.22	1.71E-01	5.43E-01
b0126	can	0.21	4.28E-01	7.28E-01
b0126	can	0.19	1.77E-01	5.48E-01
b0127	yadG	-0.28	7.47E-02	4.23E-01
b0128	yadH	-0.36	1.23E-02	2.57E-01
b0129	yadI	0.15	2.50E-01	6.10E-01
b0130	yadE	0.12	3.29E-01	6.69E-01
b0131	panD	0.32	2.68E-01	6.21E-01
b0132	yadD	0	9.86E-01	9.96E-01
b0133	panC	0.08	6.48E-01	8.58E-01
b0134	panB	0.1	6.14E-01	8.40E-01
b0135	yadC	0.06	8.31E-01	9.36E-01
b0136	yadK	0.86	2.32E-01	5.96E-01
b0137	yadL	-0.25	6.61E-01	8.63E-01
b0138	yadM	0.41	4.08E-01	7.15E-01
b0139	htrE	0.46	3.85E-01	7.00E-01
b0140	ecpD	1.09	1.85E-01	5.59E-01
b0141	yadN	0.44	9.30E-02	4.51E-01
b0142	folK	0.34	8.34E-02	4.37E-01
b0143	pcnB	-0.23	1.43E-01	5.13E-01
b0144	yadB	-0.15	5.04E-01	7.78E-01
b0145	dksA	0.18	5.71E-01	8.18E-01
b0146	sfsA	-0.08	3.62E-01	6.91E-01
b0147	ligT	-0.09	6.13E-01	8.40E-01
b0148	hrpB	-0.07	3.26E-01	6.66E-01
b0149	mrcB	0.61	8.73E-02	4.40E-01
b0150	fhuA	0.17	5.98E-01	8.35E-01
b0151	fhuC	0.1	5.37E-01	7.97E-01
b0152	fhuD	0.07	7.62E-01	9.09E-01
b0153	fhuB	-0.01	9.61E-01	9.87E-01
b0154	hemL	-0.31	2.04E-02	2.87E-01
b0155	clcA	-0.09	3.65E-01	6.94E-01
b0156	erpA	0.41	9.10E-02	4.47E-01
b0157	yadS	0.02	7.23E-01	8.94E-01
b0158	btuF	0.02	9.29E-01	9.75E-01
b0159	mtn	0.38	1.18E-01	4.88E-01
b0160	dgt	-0.24	2.37E-01	5.99E-01
b0161	degP	-0.36	1.39E-01	5.12E-01
b0162	cdaR	-0.59	9.50E-03	2.46E-01
b0163	yaeH	0.32	1.02E-01	4.69E-01
b0164	yaeI	-0.2	6.43E-02	4.07E-01
b0166	dapD	0.31	5.11E-01	7.82E-01
b0167	glnD	-0.13	5.50E-01	8.06E-01
b0168	map	0.93	2.22E-02	2.94E-01
b0169	rpsB	0.04	7.52E-01	9.04E-01
b0170	tsf	0.68	6.02E-02	4.05E-01
b0171	pyrH	0.08	6.57E-01	8.61E-01
b0172	frr	0.36	1.90E-01	5.62E-01
b0173	dxr	0.14	1.66E-01	5.40E-01
b0174	ispU	-0.36	5.14E-02	3.95E-01
b0175	cdsA	-0.15	4.56E-01	7.46E-01
b0176	rseP	-0.05	6.83E-01	8.74E-01
b0177	bamA	-0.26	1.96E-01	5.66E-01
b0178	skp	0.06	5.21E-01	7.89E-01
b0179	lpxD	0.08	3.79E-01	6.99E-01
b0180	fabZ	-0.2	2.63E-01	6.19E-01
b0181	lpxA	0.27	1.08E-01	4.75E-01
b0182	lpxB	-0.3	3.42E-01	6.79E-01
b0183	rnhB	-0.1	5.86E-01	8.28E-01
b0184	dnaE	-0.11	5.80E-01	8.24E-01
b0185	accA	0.85	1.13E-02	2.52E-01
b0186	ldcC	0	9.97E-01	1.00E+00
b0187	yaeR	-0.04	7.52E-01	9.04E-01
b0188	tilS	-0.01	9.50E-01	9.84E-01
b0189	rof	0.11	3.45E-01	6.81E-01
b0190	yaeQ	0.05	8.19E-01	9.33E-01
b0191	yaeJ	0.04	8.15E-01	9.32E-01
b0192	nlpE	0.17	1.18E-01	4.88E-01
b0193	yaeF	-0.22	4.24E-01	7.25E-01
b0194	proS	0.98	2.70E-02	3.21E-01
b0195	yaeB	-0.06	6.10E-01	8.40E-01
b0196	rcsF	-0.06	5.56E-01	8.09E-01
b0197	metQ	0.28	1.70E-01	5.43E-01
b0198	metI	-0.14	1.77E-01	5.48E-01
b0199	metN	-0.11	5.33E-01	7.96E-01
b0200	gmhB	0.13	3.76E-01	6.97E-01
b0207	dkgB	0.4	2.70E-01	6.23E-01
b0208	yafC	-0.01	9.56E-01	9.85E-01
b0209	yafD	-0.49	8.33E-02	4.37E-01
b0210	yafE	0.24	2.23E-01	5.92E-01
b0211	mltD	0.1	5.54E-01	8.08E-01
b0212	gloB	0.24	2.16E-02	2.93E-01
b0213	yafS	0.11	6.37E-01	8.53E-01
b0214	rnhA	0.25	1.73E-01	5.45E-01
b0215	dnaQ	0.02	9.14E-01	9.70E-01
b0217	yafT	0.27	2.05E-01	5.74E-01
b0218	yafU	0.71	1.32E-01	5.00E-01
b0219	yafV	0.15	4.92E-01	7.69E-01
b0220	ivy	0.04	8.78E-01	9.56E-01
b0221	fadE	0.45	2.43E-01	6.05E-01
b0222	lpcA	0.11	1.42E-01	5.13E-01
b0223	yafJ	-0.27	1.40E-01	5.13E-01
b0224	yafK	-0.15	2.17E-01	5.86E-01
b0225	yafQ	-0.16	5.32E-01	7.96E-01
b0226	dinJ	0	9.90E-01	9.97E-01
b0227	yafL	0.05	9.16E-01	9.71E-01
b0228	yafM	-0.12	3.85E-01	7.00E-01
b0229	lfhA	0.07	8.12E-01	9.32E-01
b0230	lafU	-0.59	5.64E-02	4.01E-01
b0231	dinB	1.52	2.28E-04	9.28E-02
b0232	yafN	1.67	4.62E-04	1.20E-01
b0233	yafO	1.36	9.81E-03	2.46E-01
b0234	yafP	1.2	1.46E-02	2.66E-01
b0235	ykfJ	0.89	1.30E-01	4.99E-01
b0236	prfH	0.07	6.25E-01	8.46E-01
b0237	pepD	0.24	3.96E-01	7.08E-01
b0238	gpt	0.48	4.88E-02	3.86E-01
b0239	frsA	-0.01	9.50E-01	9.84E-01
b0240	crl	0.1	7.00E-01	8.81E-01
b0241	phoE	0.37	1.37E-01	5.08E-01
b0242	proB	-0.2	3.17E-02	3.31E-01
b0243	proA	0.22	3.08E-02	3.28E-01
b0245	ykfI	0.29	4.60E-01	7.48E-01
b0246	yafW	0.18	7.12E-01	8.88E-01
b0247	ykfG	-0.16	6.38E-01	8.54E-01
b0248	yafX	-0.52	3.80E-01	6.99E-01
b0249	ykfF	-0.11	6.56E-01	8.61E-01
b0250	ykfB	0.09	6.76E-01	8.69E-01
b0251	yafY	-0.05	6.99E-01	8.81E-01
b0252	yafZ	0.04	9.36E-01	9.80E-01
b0253	ykfA	-0.14	5.34E-01	7.96E-01
b0254	perR	0.38	2.36E-01	5.99E-01
b0255	b0255	0.07	8.17E-01	9.32E-01
b0256	insI	-0.35	1.53E-01	5.24E-01
b0257	b0257	0.05	5.31E-01	7.96E-01
b0258	ykfC	0.32	2.06E-02	2.87E-01
b0260	mmuP	-0.05	8.56E-01	9.47E-01
b0261	mmuM	-0.16	2.10E-01	5.77E-01
b0262	afuC	-0.11	7.60E-01	9.08E-01
b0263	afuB	-0.19	4.47E-01	7.41E-01
b0265	insA	0.17	1.93E-01	5.63E-01
b0266	yagB	-0.29	8.52E-02	4.39E-01
b0267	yagA	0.47	7.13E-02	4.18E-01
b0268	yagE	0.09	6.95E-01	8.79E-01
b0269	yagF	0.3	2.61E-01	6.18E-01
b0270	yagG	-0.35	4.23E-01	7.25E-01
b0271	yagH	-0.25	1.41E-01	5.13E-01
b0272	yagI	-0.14	5.74E-01	8.20E-01
b0273	argF	-0.11	6.77E-01	8.70E-01
b0276	yagJ	0.12	4.79E-01	7.61E-01
b0277	yagK	0.15	2.89E-01	6.38E-01
b0278	yagL	0.03	8.91E-01	9.63E-01
b0279	yagM	0.29	4.72E-01	7.57E-01
b0280	yagN	0.1	4.08E-01	7.15E-01
b0281	intF	-0.1	1.04E-01	4.72E-01
b0282	yagP	0.11	5.70E-01	8.17E-01
b0283	yagQ	-0.22	1.20E-01	4.91E-01
b0284	yagR	0.04	8.95E-01	9.64E-01
b0285	yagS	-0.48	3.44E-01	6.81E-01
b0286	yagT	-0.22	5.60E-01	8.12E-01
b0287	yagU	-0.04	8.87E-01	9.61E-01
b0288	ykgJ	-0.08	5.53E-02	3.99E-01
b0289	yagV	0.02	8.76E-01	9.55E-01
b0290	yagW	-0.2	6.07E-01	8.39E-01
b0291	yagX	0.36	5.34E-01	7.96E-01
b0292	matC	0.22	6.44E-01	8.57E-01
b0293	matB	-0.07	8.42E-01	9.41E-01
b0294	matA	-0.66	2.57E-01	6.15E-01
b0295	ykgL	0.17	6.15E-01	8.41E-01
b0296	ykgM	0.88	6.21E-02	4.07E-01
b0297	eaeH	-0.39	4.07E-01	7.14E-01
b0298	insE	0.11	5.35E-01	7.97E-01
b0299	insF	0.03	8.14E-01	9.32E-01
b0300	ykgA	0.22	5.44E-01	8.03E-01
b0301	ykgB	0	9.80E-01	9.94E-01
b0302	b0302	0.19	5.56E-01	8.09E-01
b0303	ykgI	0.17	4.58E-01	7.47E-01
b0304	ykgC	0.84	7.41E-02	4.23E-01
b0305	ykgD	0.24	4.27E-01	7.27E-01
b0306	ykgE	0.24	6.32E-02	4.07E-01
b0307	ykgF	-0.04	8.74E-01	9.55E-01
b0308	ykgG	0.05	8.84E-01	9.60E-01
b0309	b0309	-0.04	8.85E-01	9.61E-01
b0310	ykgH	0	9.91E-01	9.97E-01
b0311	betA	-0.58	5.40E-02	3.96E-01
b0312	betB	-0.24	1.87E-01	5.60E-01
b0313	betI	-0.18	5.70E-01	8.18E-01
b0314	betT	0.17	1.90E-01	5.62E-01
b0315	yahA	0.57	2.31E-02	3.01E-01
b0316	yahB	-0.13	1.69E-01	5.43E-01
b0317	yahC	0.29	1.39E-01	5.12E-01
b0318	yahD	0.2	6.51E-01	8.59E-01
b0319	yahE	-0.07	8.53E-01	9.46E-01
b0320	yahF	0.17	4.59E-01	7.47E-01
b0321	yahG	-0.36	1.01E-01	4.67E-01
b0322	b0322	0.23	3.38E-02	3.37E-01
b0323	yahI	-0.1	8.29E-01	9.36E-01
b0324	yahJ	-0.38	9.30E-02	4.51E-01
b0325	yahK	0.71	1.51E-02	2.69E-01
b0326	yahL	0.85	1.29E-01	4.99E-01
b0327	yahM	-0.06	7.39E-01	9.00E-01
b0328	yahN	-0.1	3.04E-01	6.49E-01
b0329	yahO	0.56	6.11E-02	4.06E-01
b0330	prpR	-0.29	1.98E-01	5.69E-01
b0331	prpB	0.21	3.90E-01	7.04E-01
b0332	b0332	0.29	3.35E-01	6.74E-01
b0333	prpC	-0.28	7.02E-01	8.82E-01
b0334	prpD	-0.16	6.09E-01	8.40E-01
b0335	prpE	-0.05	7.74E-01	9.12E-01
b0336	codB	0.15	1.32E-02	2.65E-01
b0337	codA	-0.35	4.62E-02	3.81E-01
b0338	cynR	0.06	6.95E-01	8.79E-01
b0339	cynT	0.1	8.02E-01	9.26E-01
b0340	cynS	0.12	6.45E-01	8.57E-01
b0341	cynX	0.26	2.75E-01	6.27E-01
b0342	lacA	-0.44	1.16E-01	4.86E-01
b0343	lacY	0.42	2.80E-01	6.29E-01
b0344	lacZ	0.14	7.68E-01	9.11E-01
b0345	lacI	-0.13	7.60E-02	4.25E-01
b0346	mhpR	-0.02	9.59E-01	9.87E-01
b0347	mhpA	0.21	7.02E-01	8.82E-01
b0348	mhpB	-0.18	5.88E-01	8.28E-01
b0349	mhpC	-0.25	4.93E-01	7.69E-01
b0350	mhpD	-0.37	5.41E-02	3.96E-01
b0351	mhpF	-0.26	9.40E-02	4.52E-01
b0352	mhpE	-0.23	2.47E-01	6.06E-01
b0353	mhpT	-0.32	2.07E-01	5.75E-01
b0354	yaiL	0.01	9.49E-01	9.84E-01
b0355	frmB	-0.13	4.04E-01	7.13E-01
b0356	frmA	-0.32	1.65E-01	5.40E-01
b0357	frmR	-0.23	3.61E-01	6.90E-01
b0358	yaiO	0.13	6.57E-01	8.61E-01
b0359	b0359	0.32	4.19E-01	7.24E-01
b0359	b0359	0.28	3.73E-01	6.97E-01
b0361	insD	0.12	3.64E-01	6.94E-01
b0362	b0362	0.68	5.30E-02	3.96E-01
b0363	yaiP	0.49	8.12E-02	4.36E-01
b0364	yaiS	0.5	4.10E-01	7.16E-01
b0365	tauA	-0.42	5.83E-01	8.26E-01
b0366	tauB	-0.08	6.17E-01	8.42E-01
b0367	tauC	0.63	8.07E-02	4.36E-01
b0368	tauD	-0.4	6.66E-02	4.08E-01
b0369	hemB	-0.03	8.74E-01	9.55E-01
b0370	b0370	0.92	2.46E-01	6.06E-01
b0371	yaiT	-0.16	6.77E-01	8.70E-01
b0374	b0374	0.01	9.79E-01	9.94E-01
b0375	yaiV	-0.13	5.26E-01	7.93E-01
b0376	ampH	0.05	8.35E-01	9.38E-01
b0377	sbmA	-0.28	1.05E-01	4.73E-01
b0378	yaiW	0.07	3.87E-01	7.02E-01
b0379	yaiY	0.26	1.72E-01	5.43E-01
b0380	yaiZ	-0.22	5.73E-01	8.19E-01
b0381	ddlA	0.13	5.23E-01	7.90E-01
b0382	iraP	-0.15	7.00E-01	8.81E-01
b0383	phoA	-0.23	1.47E-01	5.17E-01
b0384	psiF	0.66	6.60E-02	4.08E-01
b0385	adrA	-0.08	8.32E-01	9.37E-01
b0386	proC	0.37	1.17E-01	4.88E-01
b0387	yaiI	-0.33	3.00E-01	6.48E-01
b0388	aroL	0.08	5.53E-01	8.07E-01
b0389	yaiA	0.14	2.31E-01	5.95E-01
b0390	aroM	0.26	5.34E-03	2.27E-01
b0391	yaiE	0.04	7.30E-01	8.97E-01
b0392	ykiA	-0.16	4.59E-02	3.79E-01
b0393	rdgC	0.5	1.12E-01	4.81E-01
b0394	mak	0.14	4.11E-01	7.17E-01
b0395	b0395	0.25	8.91E-02	4.44E-01
b0396	araJ	-0.07	7.95E-01	9.24E-01
b0397	sbcC	0.4	1.18E-01	4.88E-01
b0397	sbcC	0.27	2.55E-01	6.12E-01
b0397	sbcC	0.21	4.89E-01	7.66E-01
b0397	sbcC	0.2	3.74E-01	6.97E-01
b0397	sbcC	0.04	8.87E-01	9.61E-01
b0398	sbcD	-0.11	4.64E-01	7.50E-01
b0399	phoB	-0.34	6.55E-02	4.08E-01
b0400	phoR	-0.1	7.47E-01	9.02E-01
b0401	brnQ	0.1	3.75E-01	6.97E-01
b0402	proY	0.22	2.32E-01	5.96E-01
b0403	malZ	-0.31	4.36E-02	3.72E-01
b0404	acpH	0.13	5.76E-01	8.21E-01
b0405	queA	0	9.82E-01	9.94E-01
b0406	tgt	-0.21	4.59E-01	7.47E-01
b0407	yajC	0.18	2.73E-01	6.25E-01
b0408	secD	-0.17	4.78E-01	7.60E-01
b0409	secF	0.2	2.36E-01	5.99E-01
b0410	yajD	0.11	6.74E-01	8.69E-01
b0411	tsx	0.71	1.06E-01	4.74E-01
b0412	yajI	0.48	4.40E-02	3.72E-01
b0413	nrdR	-0.22	2.05E-01	5.74E-01
b0414	ribD	-0.28	6.62E-02	4.08E-01
b0415	ribE	0.19	3.21E-01	6.61E-01
b0415	ribE	0.18	2.31E-01	5.95E-01
b0415	ribE	0.18	3.00E-01	6.48E-01
b0415	ribE	0.17	3.80E-01	6.99E-01
b0415	ribE	0.14	4.27E-01	7.27E-01
b0416	nusB	0.12	3.16E-01	6.57E-01
b0417	thiL	-0.16	2.09E-01	5.77E-01
b0418	pgpA	-0.25	2.77E-02	3.21E-01
b0419	yajO	0.04	8.32E-01	9.37E-01
b0420	dxs	-0.11	5.07E-01	7.78E-01
b0421	ispA	-0.13	2.64E-01	6.20E-01
b0422	xseB	-0.05	3.33E-01	6.73E-01
b0423	thiI	0.2	1.80E-01	5.51E-01
b0424	yajL	0.21	1.75E-01	5.47E-01
b0425	panE	-0.18	5.32E-02	3.96E-01
b0426	yajQ	0.41	8.61E-02	4.39E-01
b0427	yajR	-0.01	9.37E-01	9.81E-01
b0428	cyoE	-0.08	7.75E-01	9.12E-01
b0429	cyoD	-0.36	1.66E-01	5.40E-01
b0430	cyoC	-0.23	4.42E-01	7.38E-01
b0431	cyoB	-0.31	1.11E-02	2.52E-01
b0432	cyoA	-0.12	5.32E-01	7.96E-01
b0433	ampG	0.17	5.63E-01	8.14E-01
b0434	yajG	0.13	4.25E-01	7.25E-01
b0435	bolA	0.63	4.66E-03	2.23E-01
b0436	tig	0.61	1.42E-02	2.66E-01
b0437	clpP	-0.01	9.24E-01	9.73E-01
b0438	clpX	0.41	1.43E-01	5.13E-01
b0439	lon	0.49	1.06E-02	2.51E-01
b0440	hupB	0.4	2.66E-01	6.21E-01
b0441	ppiD	0.47	1.31E-01	5.00E-01
b0442	ybaV	0.29	5.20E-01	7.88E-01
b0443	ybaW	0.43	1.53E-01	5.24E-01
b0444	queC	0.09	5.20E-01	7.88E-01
b0445	ybaE	-0.26	4.20E-01	7.25E-01
b0446	cof	0.14	3.01E-01	6.48E-01
b0447	ybaO	0.29	2.97E-02	3.26E-01
b0448	mdlA	0.02	7.81E-01	9.15E-01
b0449	mdlB	0.2	1.47E-01	5.17E-01
b0450	glnK	0.19	3.82E-01	6.99E-01
b0451	amtB	0.03	9.23E-01	9.73E-01
b0452	tesB	0.27	1.89E-01	5.62E-01
b0453	ybaY	0.13	6.15E-01	8.41E-01
b0454	ybaZ	-0.59	1.96E-01	5.66E-01
b0456	ybaA	0.16	5.49E-01	8.05E-01
b0457	ylaB	-0.13	5.38E-01	7.97E-01
b0458	ylaC	-0.24	8.02E-02	4.36E-01
b0459	maa	0.16	1.49E-01	5.17E-01
b0460	hha	0.17	2.53E-01	6.12E-01
b0461	ybaJ	0.28	2.44E-01	6.05E-01
b0462	acrB	0.22	8.71E-02	4.39E-01
b0463	acrA	0.07	6.46E-01	8.57E-01
b0464	acrR	0.24	4.11E-01	7.17E-01
b0465	kefA	-0.02	9.24E-01	9.73E-01
b0466	ybaM	-0.35	6.32E-02	4.07E-01
b0467	priC	-0.37	2.44E-01	6.05E-01
b0468	ybaN	-0.48	3.72E-01	6.97E-01
b0469	apt	0.06	6.13E-01	8.40E-01
b0470	dnaX	-0.22	1.62E-01	5.39E-01
b0471	ybaB	0.05	2.40E-01	6.00E-01
b0472	recR	0.26	4.15E-02	3.65E-01
b0473	htpG	0.81	6.93E-02	4.14E-01
b0474	adk	0.15	1.87E-01	5.61E-01
b0475	hemH	-0.26	5.32E-01	7.96E-01
b0476	aes	0.09	6.72E-01	8.68E-01
b0477	gsk	0.06	8.00E-01	9.25E-01
b0478	ybaL	0.19	2.71E-01	6.24E-01
b0479	fsr	0.09	6.27E-01	8.46E-01
b0480	ushA	0.03	8.95E-01	9.64E-01
b0481	ybaK	-0.1	2.54E-01	6.12E-01
b0482	ybaP	-0.1	3.07E-01	6.52E-01
b0483	ybaQ	-0.47	5.23E-03	2.27E-01
b0484	copA	-0.44	6.69E-02	4.09E-01
b0485	ybaS	0.49	1.49E-02	2.67E-01
b0486	ybaT	0.34	9.78E-02	4.60E-01
b0487	cueR	-0.2	3.17E-01	6.58E-01
b0488	ybbJ	-0.24	3.23E-01	6.62E-01
b0489	qmcA	-0.1	5.75E-01	8.21E-01
b0490	ybbL	-0.16	6.20E-01	8.43E-01
b0491	ybbM	0.2	3.03E-01	6.49E-01
b0492	ybbN	-0.36	5.33E-02	3.96E-01
b0493	ybbO	-0.39	7.64E-03	2.36E-01
b0494	tesA	-0.42	2.68E-04	9.28E-02
b0495	ybbA	-0.4	2.04E-01	5.73E-01
b0496	ybbP	-0.57	3.30E-02	3.36E-01
b0497	rhsD	0.23	2.20E-01	5.88E-01
b0498	ybbC	0.27	1.13E-01	4.82E-01
b0499	ylbH	0.38	9.05E-02	4.46E-01
b0500	ybbD	0.29	1.19E-01	4.89E-01
b0501	b0501	0.11	3.96E-01	7.08E-01
b0502	ylbG	0.28	4.06E-02	3.64E-01
b0503	ybbB	0.05	7.01E-01	8.81E-01
b0504	allS	-0.15	5.16E-01	7.86E-01
b0505	allA	-0.06	9.09E-01	9.69E-01
b0506	allR	0.28	4.43E-02	3.74E-01
b0507	gcl	-0.12	6.71E-01	8.67E-01
b0508	hyi	-0.01	9.74E-01	9.92E-01
b0509	glxR	-0.13	4.19E-01	7.24E-01
b0510	b0510	0.77	2.39E-01	6.00E-01
b0511	ybbW	0.75	1.87E-01	5.60E-01
b0512	allB	-0.36	2.79E-02	3.22E-01
b0513	ybbY	0.19	6.04E-01	8.37E-01
b0514	glxK	0.13	4.83E-01	7.63E-01
b0515	ylbA	0.18	3.44E-01	6.80E-01
b0516	allC	-0.2	4.57E-01	7.46E-01
b0517	allD	0.04	9.30E-01	9.75E-01
b0518	fdrA	-0.46	1.96E-01	5.66E-01
b0519	ylbE	-0.23	5.59E-01	8.11E-01
b0520	ylbF	0.05	7.29E-01	8.97E-01
b0521	ybcF	-0.31	3.21E-01	6.61E-01
b0522	purK	0.09	7.10E-01	8.87E-01
b0523	purE	0	9.92E-01	9.97E-01
b0524	lpxH	-0.1	5.76E-01	8.21E-01
b0525	ppiB	-0.18	3.43E-01	6.80E-01
b0526	cysS	0.37	9.64E-03	2.46E-01
b0527	ybcI	0.28	2.03E-01	5.73E-01
b0528	ybcJ	0.17	2.24E-01	5.92E-01
b0529	folD	-0.03	9.10E-01	9.69E-01
b0530	sfmA	1.22	6.12E-02	4.06E-01
b0531	sfmC	0.41	2.22E-01	5.91E-01
b0532	sfmD	-0.23	4.15E-01	7.20E-01
b0533	sfmH	0.36	2.75E-01	6.27E-01
b0534	sfmF	0.54	2.03E-01	5.73E-01
b0535	fimZ	0.48	2.10E-01	5.77E-01
b0537	intD	-0.03	8.70E-01	9.55E-01
b0538	b0538	-0.56	3.50E-01	6.83E-01
b0539	exoD	-0.08	6.59E-01	8.63E-01
b0543	emrE	0.1	6.87E-01	8.76E-01
b0544	ybcK	1.11	4.82E-02	3.86E-01
b0545	ybcL	-0.21	4.47E-01	7.41E-01
b0546	ybcM	0.42	1.85E-02	2.82E-01
b0547	ybcN	0.18	2.96E-01	6.45E-01
b0548	ninE	0.51	3.96E-01	7.08E-01
b0549	ybcO	-0.2	6.12E-01	8.40E-01
b0550	rusA	-0.36	4.59E-01	7.47E-01
b0551	quuD	-0.24	2.47E-01	6.07E-01
b0553	nmpC	-1.37	9.37E-03	2.46E-01
b0554	essD	0.38	4.53E-01	7.45E-01
b0555	arrD	-0.09	5.96E-01	8.34E-01
b0556	rzpD	0.36	4.39E-01	7.37E-01
b0556	rzpD	0.19	2.73E-01	6.25E-01
b0557	borD	0	9.89E-01	9.97E-01
b0558	ybcV	0.6	3.94E-01	7.07E-01
b0559	ybcW	0.32	1.28E-01	4.98E-01
b0560	nohB	-0.18	5.33E-01	7.96E-01
b0561	tfaD	0.01	9.81E-01	9.94E-01
b0562	ybcY	0.43	4.27E-01	7.27E-01
b0563	tfaX	1.54	1.12E-02	2.52E-01
b0564	appY	1.04	5.61E-03	2.27E-01
b0565	ompT	-0.19	5.12E-01	7.82E-01
b0566	envY	0.07	8.49E-01	9.46E-01
b0567	ybcH	0.21	5.84E-01	8.26E-01
b0568	nfrA	-0.48	2.13E-01	5.82E-01
b0569	nfrB	-0.72	6.08E-02	4.06E-01
b0570	cusS	-0.32	3.91E-01	7.04E-01
b0571	cusR	-0.09	7.81E-01	9.15E-01
b0572	cusC	0.68	1.47E-01	5.17E-01
b0573	cusF	-0.23	5.51E-01	8.06E-01
b0574	cusB	0	9.99E-01	1.00E+00
b0575	cusA	0.15	3.82E-01	6.99E-01
b0576	pheP	0.09	7.46E-01	9.01E-01
b0577	ybdG	-0.15	2.44E-01	6.05E-01
b0578	nfsB	0.04	7.68E-01	9.11E-01
b0579	ybdF	0.16	7.61E-01	9.08E-01
b0580	ybdJ	0.35	6.84E-03	2.36E-01
b0581	ybdK	-0.16	6.99E-01	8.81E-01
b0583	entD	0.36	3.72E-01	6.97E-01
b0584	fepA	-0.01	9.52E-01	9.84E-01
b0585	fes	0.31	2.17E-01	5.86E-01
b0585	fes	0.21	6.16E-01	8.41E-01
b0585	fes	0.15	6.90E-01	8.78E-01
b0585	fes	0.06	9.11E-01	9.69E-01
b0585	fes	-0.22	6.37E-01	8.53E-01
b0586	entF	0.36	4.86E-01	7.65E-01
b0587	fepE	0.32	6.34E-01	8.51E-01
b0588	fepC	0.05	8.63E-01	9.51E-01
b0589	fepG	0.43	3.52E-01	6.83E-01
b0590	fepD	0.02	9.38E-01	9.81E-01
b0591	entS	0.22	1.07E-01	4.74E-01
b0592	fepB	-0.01	9.56E-01	9.85E-01
b0593	entC	-0.05	9.55E-01	9.85E-01
b0594	entE	-0.32	4.30E-01	7.29E-01
b0595	entB	-0.26	4.04E-01	7.13E-01
b0596	entA	-0.23	2.63E-01	6.20E-01
b0597	ybdB	-0.12	6.32E-01	8.50E-01
b0598	cstA	-1.06	4.36E-03	2.21E-01
b0599	ybdH	0.04	8.94E-01	9.64E-01
b0600	ybdL	-0.25	3.76E-01	6.97E-01
b0601	ybdM	-0.03	8.74E-01	9.55E-01
b0602	ybdN	-0.32	5.98E-01	8.35E-01
b0603	ybdO	0.12	7.74E-01	9.12E-01
b0604	dsbG	-0.01	9.15E-01	9.71E-01
b0605	ahpC	-0.01	8.42E-01	9.41E-01
b0606	ahpF	0.03	6.71E-01	8.67E-01
b0607	uspG	0.32	3.71E-01	6.96E-01
b0608	ybdR	-0.56	2.37E-02	3.05E-01
b0609	b0609	-0.03	5.28E-01	7.95E-01
b0610	rnk	-0.04	7.38E-01	8.99E-01
b0611	rna	-0.06	7.35E-01	8.99E-01
b0612	citT	0.17	4.34E-01	7.32E-01
b0613	citG	0.01	9.53E-01	9.84E-01
b0614	citX	0.1	8.13E-01	9.32E-01
b0615	citF	0.21	6.46E-01	8.57E-01
b0616	citE	0.49	1.56E-02	2.71E-01
b0617	citD	0.79	1.71E-01	5.43E-01
b0618	citC	0.14	7.40E-01	9.00E-01
b0619	dpiB	-0.22	2.09E-01	5.76E-01
b0620	dpiA	-0.14	4.50E-01	7.43E-01
b0621	dcuC	-0.29	2.62E-01	6.19E-01
b0622	pagP	0.28	5.72E-01	8.18E-01
b0623	cspE	0.58	4.71E-02	3.83E-01
b0624	crcB	0.13	6.54E-01	8.60E-01
b0625	b0625	-0.2	2.69E-01	6.23E-01
b0626	ybeM	-0.18	7.45E-02	4.23E-01
b0627	tatE	0.52	8.18E-02	4.36E-01
b0628	lipA	-0.26	1.88E-01	5.61E-01
b0629	ybeF	-0.24	8.58E-02	4.39E-01
b0630	lipB	0.07	7.83E-01	9.17E-01
b0631	ybeD	-0.09	2.24E-01	5.92E-01
b0632	dacA	-0.06	5.96E-01	8.34E-01
b0633	rlpA	-0.37	3.06E-02	3.28E-01
b0634	mrdB	0.01	9.75E-01	9.92E-01
b0635	mrdA	-0.11	4.31E-01	7.29E-01
b0636	ybeA	0.14	3.39E-01	6.77E-01
b0637	ybeB	0.03	8.16E-01	9.32E-01
b0638	cobC	0.03	8.52E-01	9.46E-01
b0639	nadD	-0.27	8.52E-02	4.39E-01
b0640	holA	0.01	9.75E-01	9.92E-01
b0641	rlpB	0.35	1.21E-01	4.91E-01
b0642	leuS	0.24	2.01E-01	5.72E-01
b0643	ybeL	0.35	1.93E-01	5.63E-01
b0644	ybeQ	-0.2	8.11E-02	4.36E-01
b0645	ybeR	0.11	7.64E-01	9.09E-01
b0646	djlB	-0.67	1.12E-02	2.52E-01
b0647	ybeT	0.33	5.01E-01	7.76E-01
b0648	ybeU	0.63	2.64E-01	6.20E-01
b0649	djlC	-0.06	8.18E-01	9.32E-01
b0650	hscC	-0.31	2.87E-02	3.23E-01
b0651	rihA	0.1	6.53E-01	8.59E-01
b0652	gltL	-0.46	1.78E-02	2.73E-01
b0653	gltK	-0.34	9.21E-03	2.46E-01
b0654	gltJ	-0.34	1.07E-03	1.39E-01
b0655	gltI	-0.68	4.74E-02	3.84E-01
b0657	lnt	-0.1	6.70E-01	8.67E-01
b0658	ybeX	0.07	8.11E-01	9.32E-01
b0659	ybeY	-0.04	8.72E-01	9.55E-01
b0660	ybeZ	-0.06	8.58E-01	9.49E-01
b0661	miaB	0.28	1.94E-02	2.87E-01
b0662	ubiF	0.33	1.80E-01	5.52E-01
b0663	b0663	-0.32	7.98E-01	9.25E-01
b0671	b0671	-0.13	9.04E-01	9.67E-01
b0674	asnB	0.14	7.13E-01	8.89E-01
b0675	nagD	-0.24	2.27E-01	5.93E-01
b0676	nagC	-0.54	1.22E-01	4.91E-01
b0677	nagA	-0.78	2.06E-02	2.87E-01
b0678	nagB	-0.39	1.91E-01	5.62E-01
b0679	nagE	-0.56	1.93E-01	5.64E-01
b0680	glnS	0.41	3.50E-02	3.42E-01
b0681	ybfM	-0.17	2.69E-02	3.21E-01
b0682	ybfN	0.3	4.25E-01	7.25E-01
b0683	fur	-0.22	5.36E-01	7.97E-01
b0684	fldA	0.22	2.39E-01	6.00E-01
b0685	ybfE	0.16	4.84E-01	7.64E-01
b0686	ybfF	-0.26	1.71E-01	5.43E-01
b0687	seqA	-0.27	1.35E-01	5.06E-01
b0688	pgm	0.84	1.17E-01	4.88E-01
b0689	ybfP	0.17	4.83E-01	7.63E-01
b0690	ybfG	-0.08	7.50E-01	9.04E-01
b0691	ybfG	0.33	5.03E-01	7.78E-01
b0692	potE	0.33	1.56E-01	5.27E-01
b0693	speF	-0.15	3.52E-01	6.83E-01
b0694	kdpE	0.07	6.44E-01	8.57E-01
b0695	kdpD	0.03	8.66E-01	9.53E-01
b0696	kdpC	-0.02	9.68E-01	9.89E-01
b0697	kdpB	0.16	7.14E-01	8.89E-01
b0698	kdpA	0.12	5.37E-01	7.97E-01
b0699	ybfA	-0.22	6.40E-01	8.55E-01
b0700	rhsC	0.29	2.39E-01	6.00E-01
b0701	b0701	0.3	2.18E-01	5.87E-01
b0702	ybfB	0.03	9.02E-01	9.66E-01
b0703	ybfO	-0.25	3.36E-01	6.74E-01
b0704	ybfC	-0.28	1.36E-01	5.08E-01
b0705	ybfL	0.13	6.39E-01	8.54E-01
b0706	ybfD	0.33	5.77E-01	8.22E-01
b0707	ybgA	-0.12	8.01E-01	9.26E-01
b0708	phr	-0.12	5.42E-01	8.02E-01
b0709	ybgH	-0.12	2.04E-01	5.73E-01
b0710	ybgI	-0.36	3.18E-02	3.31E-01
b0711	ybgJ	-0.34	2.49E-03	1.85E-01
b0712	ybgK	-0.43	3.46E-02	3.40E-01
b0713	ybgL	-0.43	2.03E-02	2.87E-01
b0714	nei	-0.35	1.93E-01	5.64E-01
b0715	abrB	-0.19	1.90E-01	5.62E-01
b0716	ybgO	0	9.98E-01	1.00E+00
b0717	ybgP	0.08	8.66E-01	9.53E-01
b0718	ybgQ	-0.48	4.03E-02	3.64E-01
b0719	ybgD	-0.37	4.56E-01	7.46E-01
b0720	gltA	0.03	9.28E-01	9.74E-01
b0721	sdhC	-0.76	2.67E-03	1.85E-01
b0722	sdhD	-0.87	8.22E-04	1.30E-01
b0723	sdhA	-0.74	3.08E-02	3.28E-01
b0724	sdhB	-0.83	2.89E-02	3.23E-01
b0725	b0725	-0.45	1.30E-01	4.99E-01
b0726	sucA	-0.27	8.50E-02	4.39E-01
b0727	sucB	-0.26	1.48E-02	2.66E-01
b0728	sucC	-0.51	1.52E-01	5.23E-01
b0729	sucD	-0.39	2.02E-01	5.72E-01
b0730	mngR	0.47	1.88E-01	5.61E-01
b0731	mngA	-0.39	2.02E-02	2.87E-01
b0732	mngB	-0.03	6.27E-01	8.46E-01
b0733	cydA	-0.44	6.56E-02	4.08E-01
b0734	cydB	-0.4	2.37E-01	5.99E-01
b0735	ybgE	0.07	9.15E-01	9.71E-01
b0736	ybgC	-0.01	9.72E-01	9.91E-01
b0737	tolQ	-0.22	1.27E-01	4.97E-01
b0738	tolR	-0.22	1.90E-01	5.62E-01
b0739	tolA	0.06	6.96E-01	8.79E-01
b0740	tolB	-0.27	7.76E-02	4.28E-01
b0741	pal	-0.23	3.00E-01	6.48E-01
b0742	ybgF	-0.16	5.06E-01	7.78E-01
b0750	nadA	-0.15	1.70E-01	5.43E-01
b0751	pnuC	0.09	2.15E-01	5.83E-01
b0752	zitB	-0.12	4.99E-01	7.74E-01
b0753	ybgS	0.1	7.76E-01	9.13E-01
b0754	aroG	0.02	9.17E-01	9.71E-01
b0755	gpmA	0.46	2.65E-01	6.21E-01
b0756	galM	-0.12	5.72E-01	8.18E-01
b0757	galK	-0.13	6.28E-01	8.47E-01
b0758	galT	-0.16	5.03E-01	7.78E-01
b0759	galE	0.36	5.84E-02	4.02E-01
b0760	modF	-0.26	3.20E-01	6.61E-01
b0761	modE	-0.21	5.34E-02	3.96E-01
b0762	ybhT	0.4	1.26E-01	4.97E-01
b0763	modA	-0.07	3.07E-01	6.52E-01
b0764	modB	-0.15	3.07E-01	6.52E-01
b0765	modC	-0.15	7.62E-02	4.25E-01
b0766	ybhA	-0.13	4.43E-01	7.38E-01
b0767	pgl	-0.06	7.20E-01	8.91E-01
b0768	ybhD	-0.13	4.79E-01	7.61E-01
b0769	ybhH	0.06	8.33E-01	9.37E-01
b0770	ybhI	0.08	7.76E-01	9.13E-01
b0771	ybhJ	-0.01	8.74E-01	9.55E-01
b0772	ybhC	0.19	2.67E-01	6.21E-01
b0773	ybhB	0.17	5.30E-01	7.95E-01
b0774	bioA	-0.35	1.25E-01	4.94E-01
b0775	bioB	0.24	5.86E-01	8.28E-01
b0776	bioF	-0.01	9.27E-01	9.74E-01
b0777	bioC	-0.16	3.79E-01	6.99E-01
b0778	bioD	-0.47	3.22E-01	6.62E-01
b0779	uvrB	0.71	6.03E-03	2.32E-01
b0780	ybhK	-0.56	1.19E-01	4.89E-01
b0781	moaA	-0.53	2.03E-01	5.73E-01
b0782	moaB	-0.53	2.01E-01	5.71E-01
b0783	moaC	-0.59	6.03E-02	4.05E-01
b0784	moaD	-0.47	2.69E-02	3.21E-01
b0785	moaE	-0.55	2.65E-02	3.21E-01
b0786	ybhL	0.02	9.52E-01	9.84E-01
b0787	ybhM	0.23	3.68E-02	3.54E-01
b0788	ybhN	0.34	1.80E-01	5.51E-01
b0789	ybhO	0.06	8.88E-01	9.61E-01
b0790	ybhP	-0.49	1.70E-01	5.43E-01
b0791	ybhQ	0.23	1.16E-02	2.54E-01
b0792	ybhR	-0.17	1.39E-01	5.12E-01
b0793	ybhS	-0.22	2.58E-01	6.15E-01
b0794	ybhF	-0.31	3.54E-01	6.84E-01
b0795	ybhG	-0.28	1.03E-01	4.71E-01
b0796	ybiH	0.15	5.50E-03	2.27E-01
b0797	rhlE	0.16	1.28E-01	4.98E-01
b0798	ybiA	-0.23	6.56E-02	4.08E-01
b0799	dinG	1.05	1.74E-04	9.28E-02
b0800	ybiB	0.27	7.17E-02	4.19E-01
b0801	ybiC	-0.3	1.76E-01	5.47E-01
b0802	ybiJ	0.36	8.59E-02	4.39E-01
b0803	ybiI	0.33	5.85E-02	4.02E-01
b0804	ybiX	-0.21	2.01E-01	5.71E-01
b0805	fiu	-0.36	4.49E-01	7.42E-01
b0806	ybiM	0.07	5.87E-01	8.28E-01
b0806	ybiM	-0.4	1.43E-01	5.13E-01
b0807	rlmF	-0.25	1.86E-02	2.82E-01
b0808	ybiO	-0.49	2.29E-01	5.95E-01
b0809	glnQ	-0.55	3.96E-02	3.62E-01
b0810	glnP	-0.59	5.61E-02	4.01E-01
b0811	glnH	-0.1	6.36E-01	8.52E-01
b0812	dps	0.4	3.10E-02	3.28E-01
b0813	rhtA	-0.38	3.39E-01	6.77E-01
b0814	ompX	0.25	2.76E-01	6.27E-01
b0815	ybiP	0.01	9.40E-01	9.82E-01
b0816	yliL	-0.08	6.46E-01	8.57E-01
b0817	mntR	-0.36	1.34E-01	5.05E-01
b0818	ybiR	-0.14	5.51E-01	8.06E-01
b0819	ybiS	0.14	6.06E-01	8.38E-01
b0820	ybiT	0.22	2.51E-01	6.11E-01
b0821	ybiU	-0.2	3.81E-01	6.99E-01
b0822	ybiV	-0.27	1.59E-01	5.32E-01
b0823	ybiW	0.14	4.09E-01	7.16E-01
b0824	ybiY	0.25	7.13E-01	8.88E-01
b0825	fsaA	0.09	4.28E-01	7.28E-01
b0826	moeB	0.09	7.20E-01	8.91E-01
b0827	moeA	-0.2	5.32E-02	3.96E-01
b0828	iaaA	-0.4	8.76E-02	4.41E-01
b0829	gsiA	-0.7	5.01E-02	3.91E-01
b0830	gsiB	-0.45	5.80E-02	4.02E-01
b0831	gsiC	-0.3	9.22E-02	4.50E-01
b0832	gsiD	-0.27	3.75E-02	3.57E-01
b0833	yliE	-0.21	5.11E-01	7.82E-01
b0834	yliF	0.42	5.43E-01	8.02E-01
b0835	yliG	-0.23	5.30E-02	3.96E-01
b0836	bssR	-0.55	1.54E-01	5.25E-01
b0837	yliI	-0.4	1.63E-01	5.40E-01
b0838	yliJ	-0.08	4.80E-01	7.61E-01
b0839	dacC	-0.28	2.93E-01	6.43E-01
b0840	deoR	-0.46	7.77E-02	4.29E-01
b0841	ybjG	-0.18	7.17E-01	8.90E-01
b0842	cmr	0.3	1.39E-01	5.12E-01
b0843	ybjH	-0.21	1.36E-01	5.07E-01
b0844	ybjI	-0.47	3.54E-02	3.44E-01
b0845	ybjJ	-0.23	8.46E-02	4.38E-01
b0846	ybjK	0.26	1.41E-01	5.13E-01
b0847	ybjL	-0.18	2.63E-01	6.20E-01
b0848	ybjM	0.67	5.23E-02	3.96E-01
b0849	grxA	0.16	6.11E-01	8.40E-01
b0850	ybjC	0.08	3.05E-01	6.50E-01
b0851	nfsA	-0.38	2.08E-02	2.88E-01
b0852	rimK	-0.29	5.89E-02	4.02E-01
b0853	ybjN	0.25	5.04E-01	7.78E-01
b0854	potF	-0.57	1.35E-01	5.07E-01
b0855	potG	-0.69	1.26E-01	4.97E-01
b0856	potH	0.25	6.48E-01	8.58E-01
b0856	potH	-0.22	5.05E-01	7.78E-01
b0856	potH	-0.34	2.34E-01	5.98E-01
b0856	potH	-0.37	2.27E-01	5.93E-01
b0856	potH	-0.42	3.37E-01	6.76E-01
b0857	potI	-0.19	4.68E-01	7.54E-01
b0858	ybjO	0.16	4.73E-01	7.57E-01
b0859	rumB	-0.2	3.48E-01	6.81E-01
b0860	artJ	-0.14	7.30E-02	4.22E-01
b0861	artM	0.3	1.39E-01	5.12E-01
b0862	artQ	-0.06	8.00E-01	9.25E-01
b0863	artI	0.27	4.24E-01	7.25E-01
b0864	artP	0.11	6.94E-01	8.79E-01
b0865	ybjP	0.03	9.47E-01	9.84E-01
b0866	ybjQ	0.01	9.42E-01	9.83E-01
b0867	amiD	-0.11	6.03E-01	8.37E-01
b0868	ybjS	-0.34	1.89E-01	5.62E-01
b0869	ybjT	-0.23	2.56E-02	3.18E-01
b0870	ltaE	-0.07	7.00E-01	8.81E-01
b0871	poxB	-0.14	7.62E-01	9.09E-01
b0872	hcr	-0.79	2.97E-02	3.26E-01
b0873	hcp	-1.87	1.11E-02	2.52E-01
b0874	ybjE	-0.1	3.65E-01	6.94E-01
b0875	aqpZ	-0.38	1.11E-01	4.79E-01
b0876	ybjD	-0.46	8.64E-02	4.39E-01
b0877	ybjX	-0.39	1.31E-01	5.00E-01
b0878	macA	-0.47	1.92E-02	2.86E-01
b0879	macB	-0.29	1.05E-02	2.51E-01
b0880	cspD	0.04	9.18E-01	9.72E-01
b0881	clpS	-0.2	1.49E-01	5.17E-01
b0882	clpA	-0.35	2.67E-01	6.21E-01
b0884	infA	0.2	1.37E-01	5.08E-01
b0885	aat	-0.17	2.25E-01	5.93E-01
b0886	cydC	-0.08	5.58E-01	8.10E-01
b0887	cydD	-0.22	2.53E-01	6.12E-01
b0888	trxB	0.07	8.30E-01	9.36E-01
b0889	lrp	-0.03	9.12E-01	9.69E-01
b0890	ftsK	0.19	2.06E-01	5.75E-01
b0891	lolA	0.33	6.08E-02	4.06E-01
b0892	rarA	-0.14	3.12E-01	6.54E-01
b0893	serS	0.38	2.61E-01	6.18E-01
b0894	dmsA	-1.02	4.15E-02	3.65E-01
b0895	dmsB	-0.95	6.71E-02	4.09E-01
b0896	dmsC	-0.57	3.18E-02	3.31E-01
b0897	ycaC	0.65	5.83E-02	4.02E-01
b0898	ycaD	0.22	6.36E-01	8.52E-01
b0899	ycaM	-0.31	6.28E-02	4.07E-01
b0900	ycaN	-0.54	2.73E-01	6.25E-01
b0901	ycaK	0.18	4.96E-01	7.71E-01
b0902	pflA	0.2	2.95E-01	6.45E-01
b0903	pflB	0.67	1.41E-01	5.13E-01
b0904	focA	-0.12	7.01E-01	8.81E-01
b0905	ycaO	-0.06	3.39E-01	6.77E-01
b0906	ycaP	0.63	9.80E-04	1.32E-01
b0907	serC	-0.33	9.42E-02	4.53E-01
b0908	aroA	0.32	3.56E-01	6.85E-01
b0909	ycaL	0.26	2.27E-01	5.93E-01
b0910	cmk	-0.15	6.08E-01	8.40E-01
b0911	rpsA	0.68	7.12E-02	4.18E-01
b0912	ihfB	0.55	1.36E-01	5.07E-01
b0913	ycaI	-0.17	1.75E-01	5.47E-01
b0914	msbA	-0.39	2.67E-02	3.21E-01
b0915	lpxK	0.01	9.51E-01	9.84E-01
b0916	ycaQ	-0.2	6.70E-02	4.09E-01
b0917	ycaR	-0.27	3.61E-01	6.90E-01
b0918	kdsB	-0.05	6.01E-01	8.35E-01
b0919	ycbJ	-0.43	1.34E-01	5.06E-01
b0920	ycbC	-0.23	3.17E-03	1.98E-01
b0921	smtA	-0.3	1.99E-01	5.70E-01
b0922	mukF	-0.41	6.00E-02	4.05E-01
b0923	mukE	-0.3	7.35E-02	4.23E-01
b0924	mukB	-0.21	2.43E-01	6.05E-01
b0925	ycbB	-0.51	1.65E-01	5.40E-01
b0926	ycbK	-0.68	1.13E-02	2.52E-01
b0927	ycbL	-0.53	1.87E-02	2.82E-01
b0928	aspC	-0.25	2.85E-01	6.35E-01
b0929	ompF	-0.49	1.32E-01	5.00E-01
b0930	asnS	0.3	8.25E-02	4.37E-01
b0931	pncB	-0.02	8.71E-01	9.55E-01
b0932	pepN	0.12	6.53E-01	8.60E-01
b0933	ssuB	-0.38	2.88E-01	6.38E-01
b0934	ssuC	0.08	6.82E-01	8.74E-01
b0935	ssuD	-0.03	9.03E-01	9.67E-01
b0936	ssuA	0.27	2.71E-01	6.24E-01
b0937	ssuE	0.01	9.64E-01	9.89E-01
b0938	ycbQ	0.16	4.25E-01	7.25E-01
b0939	ycbR	-0.13	5.05E-01	7.78E-01
b0940	ycbS	-0.26	3.28E-02	3.36E-01
b0941	ycbT	-0.09	7.15E-01	8.89E-01
b0942	ycbU	-0.12	6.49E-01	8.59E-01
b0943	ycbV	-0.2	3.82E-01	6.99E-01
b0944	ycbF	-0.63	1.23E-01	4.91E-01
b0945	pyrD	-0.02	9.51E-01	9.84E-01
b0946	ycbW	-0.4	4.28E-02	3.70E-01
b0947	ycbX	0.02	8.08E-01	9.30E-01
b0948	rlmL	-0.13	6.33E-01	8.50E-01
b0949	uup	-0.08	6.22E-01	8.44E-01
b0950	pqiA	-0.13	9.89E-03	2.46E-01
b0951	pqiB	-0.23	1.49E-01	5.17E-01
b0952	ymbA	0.18	2.22E-02	2.94E-01
b0953	rmf	-0.71	3.20E-01	6.61E-01
b0954	fabA	0.5	3.40E-02	3.38E-01
b0955	ycbZ	-0.15	4.17E-01	7.22E-01
b0956	ycbG	0.03	7.98E-01	9.25E-01
b0957	ompA	0	9.99E-01	1.00E+00
b0958	sulA	2.04	1.58E-03	1.79E-01
b0959	sxy	0.03	7.81E-01	9.15E-01
b0960	yccS	-0.1	4.69E-01	7.55E-01
b0961	yccF	-0.21	5.94E-01	8.33E-01
b0962	helD	0.13	3.83E-01	6.99E-01
b0963	mgsA	0.15	2.79E-01	6.29E-01
b0964	yccT	-0.09	7.17E-01	8.90E-01
b0965	yccU	-0.07	3.96E-01	7.08E-01
b0966	hspQ	0.1	3.72E-01	6.97E-01
b0967	yccW	0.12	1.89E-01	5.62E-01
b0968	yccX	-0.19	4.24E-01	7.25E-01
b0969	yccK	-0.02	9.20E-01	9.72E-01
b0970	yccA	-0.47	1.21E-01	4.91E-01
b0972	hyaA	-0.14	6.03E-01	8.37E-01
b0973	hyaB	-0.17	1.07E-01	4.74E-01
b0974	hyaC	-0.21	1.18E-01	4.88E-01
b0975	hyaD	-0.19	2.24E-01	5.92E-01
b0976	hyaE	-0.27	9.43E-04	1.32E-01
b0977	hyaF	-0.11	4.06E-01	7.14E-01
b0978	appC	-0.53	1.91E-01	5.63E-01
b0979	appB	0.02	8.43E-01	9.42E-01
b0980	appA	-0.14	3.08E-01	6.53E-01
b0981	etk	0.08	7.40E-01	9.00E-01
b0982	etp	-0.17	3.99E-01	7.10E-01
b0983	gfcE	-0.2	8.65E-02	4.39E-01
b0984	gfcD	-0.32	3.60E-01	6.90E-01
b0985	gfcC	0.34	2.15E-01	5.83E-01
b0986	gfcB	0.22	1.69E-01	5.43E-01
b0987	gfcA	0.09	5.50E-01	8.06E-01
b0988	insB	0.08	6.46E-01	8.57E-01
b0989	cspH	-0.24	5.50E-01	8.05E-01
b0990	cspG	0.32	4.53E-01	7.45E-01
b0991	ymcE	-0.1	7.85E-01	9.18E-01
b0992	yccM	-1.06	1.46E-02	2.66E-01
b0993	torS	-0.4	3.72E-02	3.57E-01
b0994	torT	-0.54	6.76E-03	2.36E-01
b0995	torR	0.04	6.12E-01	8.40E-01
b0996	torC	0.05	8.43E-01	9.42E-01
b0997	torA	-0.49	3.85E-02	3.61E-01
b0998	torD	-0.22	3.16E-01	6.57E-01
b0999	cbpM	-0.18	2.88E-01	6.38E-01
b1000	cbpA	-0.3	6.39E-02	4.07E-01
b1001	yccE	0.44	5.21E-01	7.89E-01
b1002	agp	-0.4	1.48E-01	5.17E-01
b1003	yccJ	0.07	8.41E-01	9.41E-01
b1004	wrbA	-0.11	7.19E-01	8.91E-01
b1005	b1005	0.15	6.49E-01	8.59E-01
b1006	rutG	-0.42	1.28E-01	4.98E-01
b1007	rutF	0.26	6.46E-01	8.57E-01
b1008	rutE	-0.16	7.63E-01	9.09E-01
b1009	rutD	-0.6	2.53E-02	3.15E-01
b1010	rutC	-0.31	3.47E-01	6.81E-01
b1011	rutB	-0.16	1.06E-01	4.74E-01
b1012	rutA	0.49	2.32E-01	5.96E-01
b1013	rutR	0.23	7.47E-02	4.23E-01
b1014	putA	-0.81	8.02E-02	4.36E-01
b1015	putP	-0.64	5.35E-02	3.96E-01
b1017	b1017	-0.27	8.96E-03	2.43E-01
b1018	efeO	-0.17	1.83E-01	5.56E-01
b1019	efeB	-0.14	3.27E-01	6.66E-01
b1020	phoH	-0.66	3.60E-02	3.49E-01
b1021	pgaD	0.09	6.84E-01	8.74E-01
b1022	pgaC	0.2	7.09E-01	8.86E-01
b1023	pgaB	0.07	6.77E-01	8.70E-01
b1024	pgaA	-0.02	9.20E-01	9.72E-01
b1025	ycdT	0.08	6.46E-01	8.57E-01
b1028	ymdE	0.05	7.81E-01	9.15E-01
b1029	ycdU	0.76	7.35E-02	4.23E-01
b1030	b1030	-0.12	8.24E-01	9.34E-01
b1031	b1031	0.26	6.64E-01	8.64E-01
b1033	ghrA	-0.56	1.12E-01	4.81E-01
b1034	ycdX	-0.49	1.45E-01	5.17E-01
b1035	ycdY	-0.29	1.15E-01	4.86E-01
b1036	ycdZ	0.28	3.53E-01	6.83E-01
b1037	csgG	-0.72	1.53E-01	5.24E-01
b1038	csgF	-0.16	7.14E-01	8.89E-01
b1039	csgE	0.2	3.19E-01	6.60E-01
b1040	csgD	-0.32	1.77E-01	5.48E-01
b1041	csgB	0.35	2.89E-01	6.38E-01
b1042	csgA	-0.28	3.64E-01	6.94E-01
b1043	csgC	0.36	2.94E-01	6.44E-01
b1044	ymdA	-0.5	1.05E-01	4.73E-01
b1045	ymdB	-0.25	3.94E-01	7.07E-01
b1046	ymdC	-0.35	3.48E-01	6.81E-01
b1047	mdoC	-0.03	9.56E-01	9.85E-01
b1048	mdoG	-0.38	7.49E-02	4.23E-01
b1049	mdoH	0.17	3.15E-01	6.57E-01
b1050	yceK	-0.07	5.83E-01	8.26E-01
b1051	msyB	0.22	2.55E-01	6.12E-01
b1053	mdtG	-0.31	1.43E-01	5.14E-01
b1054	lpxL	0.16	5.07E-01	7.78E-01
b1055	yceA	-0.13	6.21E-01	8.43E-01
b1056	yceI	-0.04	7.38E-01	8.99E-01
b1057	yceJ	0.3	6.08E-01	8.40E-01
b1059	solA	0.02	9.56E-01	9.85E-01
b1060	bssS	-0.07	7.07E-01	8.85E-01
b1061	dinI	1.67	1.56E-02	2.71E-01
b1062	pyrC	-0.45	1.17E-01	4.88E-01
b1063	yceB	0.06	6.70E-01	8.67E-01
b1064	grxB	-0.32	3.97E-02	3.62E-01
b1065	mdtH	0.01	9.51E-01	9.84E-01
b1066	rimJ	-0.03	9.17E-01	9.71E-01
b1067	yceH	-0.09	6.21E-01	8.43E-01
b1068	yceM	-0.41	6.90E-02	4.13E-01
b1069	yceN	0.11	5.30E-01	7.95E-01
b1070	flgN	-0.6	2.32E-01	5.96E-01
b1071	flgM	-0.54	8.07E-02	4.36E-01
b1072	flgA	-0.74	8.28E-03	2.39E-01
b1073	flgB	-0.18	7.23E-01	8.94E-01
b1074	flgC	-0.79	8.37E-02	4.37E-01
b1075	flgD	-1.01	4.89E-02	3.86E-01
b1076	flgE	-1.42	1.62E-02	2.72E-01
b1077	flgF	-1.39	9.72E-03	2.46E-01
b1078	flgG	-1.03	7.79E-03	2.36E-01
b1079	flgH	-1.55	2.82E-02	3.23E-01
b1080	flgI	-0.7	2.89E-01	6.38E-01
b1081	flgJ	-0.72	3.26E-01	6.66E-01
b1082	flgK	-0.31	1.92E-01	5.63E-01
b1083	flgL	-0.48	3.44E-02	3.40E-01
b1084	rne	0.1	3.33E-01	6.73E-01
b1085	yceQ	-0.46	2.30E-01	5.95E-01
b1086	rluC	-0.15	4.19E-01	7.24E-01
b1087	yceF	-0.21	1.42E-01	5.13E-01
b1088	yceD	-0.35	1.79E-01	5.51E-01
b1089	rpmF	0.05	7.56E-01	9.06E-01
b1090	plsX	-0.19	3.44E-01	6.80E-01
b1091	fabH	-0.19	1.28E-01	4.98E-01
b1092	fabD	-0.22	2.23E-01	5.92E-01
b1093	fabG	-0.16	5.35E-02	3.96E-01
b1094	acpP	0.25	4.06E-01	7.14E-01
b1095	fabF	0.54	1.12E-01	4.81E-01
b1096	pabC	-0.16	4.01E-01	7.11E-01
b1097	yceG	-0.09	1.75E-01	5.47E-01
b1098	tmk	-0.17	4.60E-01	7.48E-01
b1099	holB	-0.47	1.33E-01	5.03E-01
b1100	ycfH	0.1	7.44E-01	9.01E-01
b1101	ptsG	0.32	3.26E-01	6.66E-01
b1102	fhuE	-0.2	2.92E-01	6.43E-01
b1103	hinT	-0.34	5.72E-02	4.01E-01
b1104	ycfL	-0.27	1.71E-01	5.43E-01
b1105	ycfM	-0.26	3.27E-01	6.66E-01
b1106	thiK	-0.39	7.56E-03	2.36E-01
b1107	nagZ	-0.36	1.04E-01	4.72E-01
b1108	ycfP	-0.19	3.54E-01	6.84E-01
b1109	ndh	0.04	8.53E-01	9.46E-01
b1110	ycfJ	0.47	1.69E-01	5.43E-01
b1111	ycfQ	-0.03	7.83E-01	9.17E-01
b1112	bhsA	0.72	3.38E-02	3.37E-01
b1113	ycfS	-0.19	4.21E-01	7.25E-01
b1114	mfd	-0.05	7.65E-01	9.09E-01
b1115	ycfT	0.19	2.69E-01	6.22E-01
b1116	lolC	-0.27	9.46E-02	4.54E-01
b1117	lolD	-0.45	3.90E-02	3.61E-01
b1118	lolE	-0.04	8.56E-01	9.47E-01
b1119	nagK	-0.49	1.13E-02	2.52E-01
b1120	cobB	-0.14	2.19E-01	5.88E-01
b1121	ycfZ	-0.04	9.40E-01	9.82E-01
b1122	ymfA	-0.08	6.82E-01	8.74E-01
b1123	potD	0.26	2.36E-01	5.99E-01
b1124	potC	-0.1	4.78E-01	7.61E-01
b1125	potB	-0.21	2.54E-01	6.12E-01
b1126	potA	-0.27	2.56E-01	6.14E-01
b1127	pepT	-0.01	9.45E-01	9.83E-01
b1128	ycfD	-0.46	1.89E-03	1.81E-01
b1129	phoQ	-0.36	1.22E-01	4.91E-01
b1130	phoP	-0.35	9.55E-02	4.55E-01
b1131	purB	-0.12	5.16E-01	7.86E-01
b1132	hflD	-0.19	1.10E-01	4.78E-01
b1133	mnmA	-0.19	2.24E-01	5.92E-01
b1134	nudJ	-0.17	3.06E-01	6.52E-01
b1135	rluE	-0.36	3.07E-01	6.52E-01
b1136	icd	-0.21	3.44E-01	6.80E-01
b1137	ymfD	-0.19	2.25E-01	5.92E-01
b1138	ymfE	0.19	5.34E-01	7.96E-01
b1139	lit	0.2	6.20E-01	8.43E-01
b1140	intE	0.47	4.10E-01	7.16E-01
b1141	xisE	0.36	3.19E-01	6.60E-01
b1142	b1142	-0.01	9.75E-01	9.92E-01
b1143	ymfI	-0.21	5.32E-01	7.96E-01
b1144	ymfJ	0.36	6.24E-01	8.44E-01
b1145	ymfK	0.13	7.72E-01	9.12E-01
b1146	ymfT	1.19	3.48E-01	6.81E-01
b1146	ymfT	0.16	6.75E-01	8.69E-01
b1147	ymfL	1.41	2.68E-01	6.21E-01
b1148	ymfM	0.6	1.59E-01	5.32E-01
b1149	ymfN	0.53	3.89E-01	7.03E-01
b1150	ymfR	0.14	6.10E-01	8.40E-01
b1151	ymfO	-0.11	7.04E-01	8.82E-01
b1152	ymfP	0.35	3.60E-01	6.90E-01
b1153	ymfQ	-0.16	7.51E-01	9.04E-01
b1154	ycfK	-0.07	8.50E-01	9.46E-01
b1155	ymfS	-0.38	2.85E-01	6.35E-01
b1156	tfaE	-0.28	2.34E-01	5.98E-01
b1157	stfE	-0.24	3.96E-01	7.08E-01
b1158	pinE	0.66	2.13E-01	5.83E-01
b1159	mcrA	0.07	8.23E-01	9.34E-01
b1160	elbA	0.74	3.76E-02	3.57E-01
b1161	ycgX	-0.28	4.33E-01	7.31E-01
b1162	ycgE	-0.28	1.67E-01	5.42E-01
b1163	ycgF	0	9.86E-01	9.96E-01
b1164	ycgZ	-0.3	2.21E-01	5.90E-01
b1165	ymgA	0.29	2.73E-01	6.25E-01
b1166	ariR	-0.7	1.64E-01	5.40E-01
b1167	ymgC	1.25	4.91E-02	3.87E-01
b1168	ycgG	1.09	6.38E-02	4.07E-01
b1169	b1169	0.71	1.05E-01	4.72E-01
b1170	b1170	0.07	5.08E-01	7.80E-01
b1171	ymgD	0.01	9.62E-01	9.87E-01
b1172	ymgG	0.08	7.53E-01	9.04E-01
b1173	b1173	0.21	3.62E-01	6.91E-01
b1174	minE	-0.03	9.54E-01	9.85E-01
b1175	minD	-0.47	2.40E-02	3.05E-01
b1176	minC	-0.35	2.68E-03	1.85E-01
b1177	ycgJ	-0.33	3.50E-01	6.83E-01
b1178	ycgK	-0.05	9.07E-01	9.68E-01
b1179	ycgL	-0.24	1.00E-01	4.66E-01
b1180	ycgM	-0.41	6.55E-02	4.08E-01
b1181	ycgN	-0.04	8.20E-01	9.33E-01
b1182	hlyE	-0.04	9.45E-01	9.83E-01
b1183	umuD	1.6	1.64E-03	1.79E-01
b1184	umuC	1.05	2.63E-03	1.85E-01
b1185	dsbB	-0.02	8.29E-01	9.36E-01
b1186	nhaB	-0.38	2.23E-03	1.81E-01
b1187	fadR	-0.25	1.39E-01	5.12E-01
b1188	ycgB	-0.26	4.81E-01	7.62E-01
b1189	dadA	-0.48	1.25E-01	4.95E-01
b1190	dadX	-0.68	1.64E-02	2.73E-01
b1191	cvrA	0.01	9.81E-01	9.94E-01
b1192	ldcA	-0.25	5.19E-02	3.96E-01
b1193	emtA	-0.14	1.63E-01	5.40E-01
b1194	ycgR	-0.48	1.42E-01	5.13E-01
b1195	ymgE	-0.03	8.53E-01	9.46E-01
b1196	ycgY	-0.31	3.77E-01	6.97E-01
b1197	treA	0.04	8.52E-01	9.46E-01
b1198	dhaM	-0.38	1.06E-01	4.74E-01
b1199	dhaL	-0.55	1.42E-02	2.66E-01
b1200	dhaK	-0.53	4.70E-02	3.83E-01
b1201	dhaR	-0.22	5.18E-01	7.88E-01
b1202	ycgV	-0.03	6.76E-01	8.69E-01
b1203	ychF	0.74	5.19E-02	3.96E-01
b1204	pth	0.11	6.50E-01	8.59E-01
b1205	ychH	-0.14	4.99E-01	7.74E-01
b1206	ychM	-0.6	1.09E-02	2.52E-01
b1207	prs	0.12	2.97E-01	6.46E-01
b1208	ispE	-0.21	1.46E-02	2.66E-01
b1209	lolB	-0.26	1.96E-01	5.66E-01
b1210	hemA	-0.18	5.32E-01	7.96E-01
b1211	prfA	0.03	8.53E-01	9.46E-01
b1212	prmC	0.07	6.83E-01	8.74E-01
b1213	ychQ	-0.07	8.17E-01	9.32E-01
b1214	ychA	-0.27	2.60E-01	6.18E-01
b1215	kdsA	-0.25	1.19E-01	4.88E-01
b1216	chaA	-0.39	2.86E-02	3.23E-01
b1217	chaB	0.26	8.14E-02	4.36E-01
b1218	chaC	-0.2	3.25E-01	6.66E-01
b1219	ychN	-0.04	8.01E-01	9.26E-01
b1220	ychO	-0.13	4.99E-01	7.74E-01
b1221	narL	-0.23	4.38E-02	3.72E-01
b1222	narX	-1.2	2.68E-01	6.21E-01
b1223	narK	0.06	8.27E-01	9.35E-01
b1224	narG	-0.84	5.15E-02	3.95E-01
b1225	narH	-0.85	2.58E-02	3.18E-01
b1226	narJ	-0.82	2.29E-03	1.81E-01
b1227	narI	-0.72	1.99E-02	2.87E-01
b1228	ychS	-0.42	7.34E-02	4.23E-01
b1232	purU	0.14	3.57E-01	6.86E-01
b1233	ychJ	0.29	3.81E-01	6.99E-01
b1234	rssA	-0.38	2.32E-01	5.96E-01
b1235	rssB	-0.13	4.74E-01	7.57E-01
b1236	galU	0.37	2.48E-01	6.07E-01
b1237	hns	0.39	2.73E-01	6.25E-01
b1238	tdk	0.19	2.96E-01	6.45E-01
b1239	b1239	0.27	4.56E-01	7.46E-01
b1240	b1240	-0.33	6.74E-04	1.21E-01
b1241	adhE	0.48	2.08E-01	5.75E-01
b1242	ychE	-0.06	7.53E-01	9.04E-01
b1243	oppA	-0.37	2.89E-02	3.23E-01
b1244	oppB	-0.51	1.43E-02	2.66E-01
b1245	oppC	-0.57	1.33E-02	2.65E-01
b1246	oppD	-0.66	2.07E-03	1.81E-01
b1247	oppF	-0.41	7.47E-02	4.23E-01
b1248	yciU	0.16	6.27E-01	8.46E-01
b1249	cls	-0.2	3.71E-01	6.96E-01
b1250	kch	-0.28	3.52E-01	6.83E-01
b1251	yciI	-0.05	8.45E-01	9.43E-01
b1251	yciI	-0.39	1.30E-01	5.00E-01
b1252	tonB	0.15	6.13E-01	8.40E-01
b1253	yciA	0.37	2.45E-01	6.05E-01
b1254	yciB	-0.44	3.47E-02	3.40E-01
b1255	yciC	-0.69	1.96E-01	5.66E-01
b1256	ompW	-0.72	1.16E-01	4.87E-01
b1257	yciE	-0.54	1.08E-01	4.75E-01
b1258	yciF	0.03	8.26E-01	9.35E-01
b1259	yciG	0.47	2.19E-02	2.94E-01
b1259	yciG	-0.54	8.08E-02	4.36E-01
b1260	trpA	-0.25	4.02E-01	7.11E-01
b1261	trpB	-0.99	2.32E-03	1.81E-01
b1262	trpC	-1.07	3.43E-03	2.08E-01
b1263	trpD	-0.51	1.75E-01	5.47E-01
b1264	trpE	-0.24	3.05E-01	6.50E-01
b1266	trpH	-0.01	9.25E-01	9.73E-01
b1267	yciO	0.04	7.91E-01	9.22E-01
b1268	yciQ	-0.07	6.08E-01	8.40E-01
b1269	rluB	-0.13	3.73E-01	6.97E-01
b1270	btuR	-0.3	3.89E-02	3.61E-01
b1271	yciK	-0.23	3.74E-01	6.97E-01
b1272	sohB	0.31	3.33E-01	6.73E-01
b1272	sohB	0.22	5.01E-01	7.76E-01
b1272	sohB	0.17	5.12E-01	7.82E-01
b1272	sohB	0.14	6.14E-01	8.40E-01
b1272	sohB	0.14	6.64E-01	8.64E-01
b1273	yciN	0.11	3.21E-01	6.61E-01
b1274	topA	0.37	1.47E-01	5.17E-01
b1275	cysB	-0.03	8.92E-01	9.63E-01
b1276	acnA	0.21	6.62E-01	8.64E-01
b1277	ribA	0.29	3.87E-01	7.02E-01
b1278	pgpB	-0.46	2.61E-01	6.18E-01
b1279	yciS	-0.2	5.11E-01	7.82E-01
b1280	yciM	-0.23	1.86E-01	5.59E-01
b1281	pyrF	-0.38	3.75E-02	3.57E-01
b1282	yciH	0.48	2.69E-01	6.22E-01
b1283	osmB	-0.15	7.56E-01	9.05E-01
b1284	yciT	-0.69	6.48E-03	2.36E-01
b1285	gmr	-0.1	7.43E-01	9.01E-01
b1286	rnb	0.4	3.31E-01	6.71E-01
b1287	yciW	-0.1	6.62E-01	8.64E-01
b1288	fabI	0.01	9.49E-01	9.84E-01
b1289	ycjD	-0.03	5.42E-01	8.02E-01
b1290	sapF	0.08	7.37E-01	8.99E-01
b1291	sapD	-0.17	3.74E-01	6.97E-01
b1292	sapC	-0.1	4.54E-01	7.46E-01
b1293	sapB	-0.56	1.21E-01	4.91E-01
b1294	sapA	-0.28	2.74E-02	3.21E-01
b1295	ymjA	-0.04	7.50E-01	9.04E-01
b1296	puuP	-0.42	1.23E-01	4.91E-01
b1297	puuA	-0.35	1.15E-01	4.85E-01
b1298	puuD	0.04	8.16E-01	9.32E-01
b1299	puuR	0.04	7.72E-01	9.12E-01
b1300	puuC	0.1	6.55E-01	8.61E-01
b1301	puuB	-0.5	5.37E-02	3.96E-01
b1302	puuE	-0.29	3.76E-01	6.97E-01
b1303	pspF	-0.93	9.36E-02	4.52E-01
b1304	pspA	-0.46	5.47E-02	3.97E-01
b1305	pspB	-0.47	4.14E-02	3.65E-01
b1306	pspC	-0.22	6.25E-02	4.07E-01
b1307	pspD	-0.3	4.03E-03	2.21E-01
b1308	pspE	0.35	2.01E-01	5.72E-01
b1308	pspE	0.31	2.98E-01	6.47E-01
b1309	ycjM	0.21	7.03E-01	8.82E-01
b1310	ycjN	-0.13	4.20E-01	7.25E-01
b1311	ycjO	-0.63	1.27E-01	4.97E-01
b1312	ycjP	0.64	2.01E-01	5.71E-01
b1313	ycjQ	-0.34	2.31E-01	5.96E-01
b1314	ycjR	-0.76	6.26E-02	4.07E-01
b1315	ycjS	-0.63	5.56E-02	4.00E-01
b1316	ycjT	-0.16	5.36E-01	7.97E-01
b1317	ycjU	0	1.00E+00	1.00E+00
b1318	ycjV	0.43	4.42E-01	7.38E-01
b1319	ompG	0.74	1.61E-01	5.37E-01
b1320	ycjW	-0.16	7.98E-01	9.25E-01
b1321	ycjX	-0.27	1.16E-01	4.87E-01
b1322	ycjF	-0.31	2.09E-02	2.89E-01
b1323	tyrR	-0.14	3.62E-01	6.91E-01
b1324	tpx	0.21	1.08E-01	4.75E-01
b1325	ycjG	-0.44	6.36E-02	4.07E-01
b1326	mpaA	-0.17	6.91E-01	8.78E-01
b1327	ycjY	0.2	3.17E-01	6.58E-01
b1328	ycjZ	-0.25	6.56E-01	8.61E-01
b1329	mppA	0.38	2.93E-01	6.44E-01
b1330	ynaI	-0.01	8.99E-01	9.65E-01
b1332	ynaJ	0.03	8.99E-01	9.65E-01
b1333	uspE	0.57	3.73E-01	6.97E-01
b1334	fnr	0.05	6.50E-01	8.59E-01
b1335	ogt	0.03	8.14E-01	9.32E-01
b1336	abgT	0.51	1.71E-02	2.73E-01
b1337	abgB	-0.56	2.78E-02	3.21E-01
b1338	abgA	-0.08	6.68E-01	8.66E-01
b1339	abgR	-0.57	2.23E-02	2.94E-01
b1340	ydaL	-0.04	7.35E-01	8.99E-01
b1341	ydaM	0.15	6.15E-01	8.41E-01
b1342	ydaN	0.27	2.27E-01	5.93E-01
b1343	dbpA	0.22	3.56E-01	6.85E-01
b1344	ttcA	0.26	1.34E-01	5.05E-01
b1345	intR	0.24	4.23E-01	7.25E-01
b1346	ydaQ	0.92	1.71E-01	5.43E-01
b1347	ydaC	0.81	2.30E-01	5.95E-01
b1348	lar	0.71	1.96E-01	5.66E-01
b1349	recT	0.4	1.66E-01	5.40E-01
b1350	recE	0.2	1.82E-01	5.54E-01
b1351	racC	0.71	1.66E-01	5.40E-01
b1352	kilR	0.47	2.35E-01	5.99E-01
b1353	sieB	0.39	1.47E-01	5.17E-01
b1354	b1354	0.48	1.06E-01	4.74E-01
b1355	ydaG	0.43	2.76E-01	6.27E-01
b1356	racR	0.15	1.60E-01	5.35E-01
b1357	ydaS	0.42	3.45E-01	6.81E-01
b1358	ydaT	0.06	8.48E-01	9.46E-01
b1359	ydaU	0.48	1.65E-01	5.40E-01
b1360	ydaV	0.27	1.98E-02	2.87E-01
b1361	ydaW	-0.15	7.12E-01	8.88E-01
b1362	rzpR	0.35	3.96E-01	7.08E-01
b1363	trkG	0.2	8.10E-01	9.32E-01
b1364	b1364	0.08	7.03E-01	8.82E-01
b1365	ynaK	0.41	2.30E-01	5.95E-01
b1366	ydaY	0.13	4.66E-01	7.51E-01
b1367	b1367	0.51	4.41E-01	7.38E-01
b1368	ynaA	0.13	6.39E-01	8.54E-01
b1369	b1369	-0.36	5.07E-01	7.78E-01
b1370	insH	-0.74	2.38E-02	3.05E-01
b1371	b1371	-0.12	6.56E-01	8.61E-01
b1371	b1371	-0.43	3.00E-01	6.48E-01
b1372	stfR	0.35	1.84E-01	5.57E-01
b1373	tfaR	-0.13	3.88E-01	7.02E-01
b1374	pinR	0.3	9.75E-02	4.60E-01
b1375	ynaE	0.22	6.72E-01	8.68E-01
b1376	uspF	-0.01	9.78E-01	9.93E-01
b1377	ompN	0.16	3.54E-01	6.84E-01
b1378	ydbK	0.32	1.45E-01	5.15E-01
b1379	hslJ	0.13	3.04E-01	6.50E-01
b1380	ldhA	0.5	5.02E-02	3.91E-01
b1381	ydbH	0.11	6.91E-01	8.78E-01
b1382	ynbE	0.18	4.74E-01	7.57E-01
b1383	ydbL	0.25	3.34E-01	6.73E-01
b1384	feaR	-0.14	6.89E-01	8.78E-01
b1385	feaB	-0.07	7.55E-01	9.05E-01
b1386	tynA	0.12	5.07E-01	7.78E-01
b1387	maoC	0.35	5.70E-01	8.18E-01
b1388	paaA	-0.06	8.62E-01	9.51E-01
b1389	paaB	0.07	8.19E-01	9.33E-01
b1390	paaC	-0.11	7.55E-01	9.05E-01
b1391	paaD	-0.21	5.12E-01	7.82E-01
b1392	paaE	-0.26	8.93E-02	4.44E-01
b1393	paaF	-0.06	6.26E-01	8.46E-01
b1394	paaG	-0.23	9.52E-02	4.55E-01
b1395	paaH	-0.04	9.11E-01	9.69E-01
b1396	paaI	-0.25	2.41E-01	6.03E-01
b1397	paaJ	-0.25	6.54E-01	8.60E-01
b1398	paaK	-0.6	1.09E-01	4.75E-01
b1399	paaX	0.09	5.43E-01	8.02E-01
b1400	paaY	0.21	2.47E-01	6.07E-01
b1401	b1401	0.07	7.64E-01	9.09E-01
b1405	b1405	-0.01	9.60E-01	9.87E-01
b1406	ydbC	0.44	2.77E-01	6.28E-01
b1407	ydbD	-0.07	6.56E-01	8.61E-01
b1408	ynbA	0.4	1.52E-01	5.23E-01
b1409	ynbB	0.98	1.15E-01	4.86E-01
b1410	ynbC	0.05	7.16E-01	8.90E-01
b1411	ynbD	0	9.92E-01	9.97E-01
b1412	azoR	-0.05	3.74E-01	6.97E-01
b1413	hrpA	1.07	1.80E-01	5.51E-01
b1414	ydcF	0.07	6.68E-01	8.66E-01
b1415	aldA	-0.31	1.21E-01	4.91E-01
b1416	b1416	0.56	5.87E-02	4.02E-01
b1417	b1417	0.21	4.06E-01	7.13E-01
b1418	cybB	-0.2	2.38E-01	5.99E-01
b1419	ydcA	0.19	6.74E-02	4.09E-01
b1420	mokB	-0.12	9.10E-01	9.69E-01
b1420	mokB	-0.16	8.88E-01	9.61E-01
b1421	trg	0.02	8.97E-01	9.64E-01
b1422	ydcI	0.17	3.99E-01	7.10E-01
b1423	ydcJ	0.19	6.65E-01	8.64E-01
b1424	mdoD	0.34	8.35E-02	4.37E-01
b1425	b1425	0.48	7.35E-03	2.36E-01
b1426	ydcH	0.01	9.68E-01	9.89E-01
b1427	rimL	0.04	7.86E-01	9.18E-01
b1428	ydcK	0.37	2.24E-03	1.81E-01
b1429	tehA	-0.2	2.22E-01	5.91E-01
b1430	tehB	-0.52	2.64E-01	6.20E-01
b1431	ydcL	0.29	8.29E-02	4.37E-01
b1432	ydcM	0.1	6.00E-01	8.35E-01
b1433	ydcO	0.08	8.12E-01	9.32E-01
b1434	ydcN	-0.16	1.96E-01	5.66E-01
b1435	ydcP	-0.07	7.42E-01	9.00E-01
b1436	yncJ	-0.23	5.38E-01	7.97E-01
b1437	b1437	-0.2	2.17E-02	2.94E-01
b1438	ydcQ	-0.17	6.83E-01	8.74E-01
b1439	ydcR	-0.19	6.41E-01	8.56E-01
b1440	ydcS	0.05	9.23E-01	9.73E-01
b1441	ydcT	0.42	3.36E-01	6.74E-01
b1442	ydcU	0.19	5.31E-01	7.96E-01
b1443	ydcV	0.18	6.43E-01	8.57E-01
b1444	ydcW	0.29	4.49E-01	7.42E-01
b1445	ydcX	0.48	9.27E-03	2.46E-01
b1445	ydcX	0.35	1.35E-01	5.06E-01
b1446	ydcY	0.23	1.73E-02	2.73E-01
b1447	ydcZ	0	9.39E-01	9.82E-01
b1448	yncA	-0.13	3.55E-01	6.84E-01
b1449	yncB	0.51	2.10E-01	5.77E-01
b1450	yncC	0.69	3.74E-02	3.57E-01
b1451	yncD	0.28	2.60E-01	6.18E-01
b1452	yncE	0.59	1.17E-01	4.88E-01
b1453	ansP	0.11	7.20E-01	8.92E-01
b1454	yncG	0.26	4.83E-01	7.63E-01
b1455	yncH	1.2	6.67E-02	4.08E-01
b1456	rhsE	0.05	8.41E-01	9.41E-01
b1457	ydcD	-0.25	4.32E-01	7.30E-01
b1458	b1458	1.31	5.40E-02	3.96E-01
b1459	yncI	0.28	5.59E-01	8.11E-01
b1460	ydcC	-0.24	6.32E-01	8.50E-01
b1461	pptA	0.05	7.45E-01	9.01E-01
b1462	yddH	-0.02	9.04E-01	9.67E-01
b1463	nhoA	0.05	7.56E-01	9.06E-01
b1464	yddE	0.02	8.69E-01	9.55E-01
b1465	narV	-0.46	3.10E-01	6.54E-01
b1466	narW	-0.06	8.43E-01	9.42E-01
b1467	narY	-0.23	3.68E-01	6.96E-01
b1468	narZ	-0.4	1.44E-01	5.14E-01
b1469	narU	0.2	1.92E-01	5.63E-01
b1470	yddJ	0.55	1.03E-01	4.71E-01
b1470	yddJ	0.52	2.23E-01	5.92E-01
b1470	yddJ	0.22	6.05E-01	8.37E-01
b1470	yddJ	0.21	7.36E-01	8.99E-01
b1470	yddJ	0.1	8.90E-01	9.63E-01
b1471	yddK	0.86	2.00E-01	5.71E-01
b1472	yddL	0.97	1.54E-01	5.24E-01
b1473	yddG	0.05	8.45E-01	9.43E-01
b1474	fdnG	0.13	5.20E-01	7.88E-01
b1475	fdnH	-0.14	6.70E-01	8.67E-01
b1476	fdnI	0.37	5.13E-01	7.83E-01
b1477	yddM	0.04	7.44E-01	9.01E-01
b1477	yddM	0	9.87E-01	9.96E-01
b1478	adhP	-0.02	9.26E-01	9.74E-01
b1479	maeA	0.02	9.07E-01	9.69E-01
b1481	bdm	-0.27	4.40E-01	7.37E-01
b1482	osmC	0.45	1.56E-02	2.71E-01
b1483	ddpF	0.02	9.68E-01	9.89E-01
b1484	ddpD	-0.56	5.71E-02	4.01E-01
b1485	ddpC	-0.46	3.07E-02	3.28E-01
b1486	ddpB	-0.09	6.94E-01	8.79E-01
b1487	ddpA	-0.51	3.35E-02	3.37E-01
b1488	ddpX	0.55	3.11E-01	6.54E-01
b1489	dos	0.17	6.45E-01	8.57E-01
b1490	yddV	-0.04	8.98E-01	9.65E-01
b1491	yddW	0.07	7.73E-01	9.12E-01
b1492	gadC	0.54	1.14E-01	4.83E-01
b1493	gadB	0.41	1.13E-01	4.82E-01
b1494	pqqL	0.07	5.89E-01	8.29E-01
b1495	yddB	-0.1	3.87E-01	7.02E-01
b1496	yddA	0.3	4.66E-01	7.51E-01
b1497	ydeM	-0.4	5.49E-01	8.05E-01
b1498	ydeN	-0.15	6.57E-01	8.61E-01
b1499	ydeO	1.17	5.89E-02	4.02E-01
b1500	yneN	0.75	2.95E-01	6.45E-01
b1501	ydeP	0.65	2.00E-01	5.71E-01
b1502	ydeQ	0.62	2.24E-01	5.92E-01
b1503	ydeR	1.18	2.60E-02	3.19E-01
b1504	ydeS	0.24	6.57E-01	8.61E-01
b1505	ydeT	1.21	1.18E-01	4.88E-01
b1506	yneL	0.42	3.78E-01	6.99E-01
b1507	hipA	0	9.98E-01	1.00E+00
b1508	hipB	-0.37	3.90E-01	7.04E-01
b1509	ydeU	0.25	2.29E-01	5.95E-01
b1510	ydeK	-0.55	4.33E-03	2.21E-01
b1511	lsrK	0.13	4.56E-01	7.46E-01
b1512	lsrR	-0.54	1.21E-01	4.91E-01
b1513	lsrA	-0.32	2.51E-01	6.11E-01
b1514	lsrC	-0.25	2.95E-01	6.45E-01
b1515	lsrD	0.31	1.77E-01	5.48E-01
b1516	lsrB	-0.37	1.73E-01	5.46E-01
b1517	lsrF	-0.25	3.24E-01	6.64E-01
b1518	lsrG	-0.55	4.57E-02	3.79E-01
b1519	tam	0.02	9.10E-01	9.69E-01
b1520	yneE	-0.33	8.14E-02	4.36E-01
b1521	uxaB	-0.02	9.60E-01	9.87E-01
b1522	yneF	-0.34	2.38E-02	3.05E-01
b1523	yneG	0.03	8.53E-01	9.46E-01
b1524	yneH	-0.14	3.12E-01	6.54E-01
b1525	sad	0.14	1.08E-01	4.75E-01
b1526	yneJ	0.09	2.80E-01	6.29E-01
b1527	yneK	-0.55	1.18E-02	2.54E-01
b1528	ydeA	0.16	7.69E-01	9.12E-01
b1529	marC	0.35	3.32E-02	3.37E-01
b1530	marR	0.17	2.88E-01	6.38E-01
b1531	marA	0.1	6.91E-01	8.78E-01
b1532	marB	0.44	2.66E-01	6.21E-01
b1533	eamA	-0.13	2.61E-01	6.18E-01
b1534	ydeE	-0.03	8.64E-01	9.52E-01
b1535	ydeH	-0.02	8.74E-01	9.55E-01
b1536	ydeI	0.2	3.77E-01	6.97E-01
b1537	ydeJ	-0.01	9.71E-01	9.91E-01
b1538	dcp	-0.06	6.09E-01	8.40E-01
b1539	ydfG	0.15	5.38E-01	7.98E-01
b1540	ydfH	-0.2	5.22E-01	7.89E-01
b1541	ydfZ	0	9.89E-01	9.97E-01
b1542	ydfI	0	9.80E-01	9.94E-01
b1543	b1543	0.67	1.36E-01	5.07E-01
b1547	ydfN	0.2	6.83E-01	8.74E-01
b1549	ydfO	0.15	6.61E-01	8.63E-01
b1550	gnsB	0.32	2.19E-01	5.88E-01
b1551	ynfN	-0.16	8.00E-01	9.25E-01
b1552	cspI	0.59	7.87E-02	4.31E-01
b1553	ydfP	0.2	5.86E-01	8.28E-01
b1554	arrQ	-0.19	5.33E-01	7.96E-01
b1555	ydfR	-0.14	5.03E-01	7.78E-01
b1556	essQ	0.53	1.35E-02	2.66E-01
b1556	essQ	-0.52	2.12E-01	5.80E-01
b1557	cspB	0.32	5.22E-01	7.89E-01
b1558	cspF	-0.33	3.64E-01	6.93E-01
b1559	quuQ	0.52	3.78E-02	3.58E-01
b1560	ydfU	0.57	2.83E-01	6.33E-01
b1561	rem	0.66	6.31E-02	4.07E-01
b1562	hokD	0.25	4.05E-01	7.13E-01
b1563	relE	0.02	9.10E-01	9.69E-01
b1564	relB	0.03	7.37E-01	8.99E-01
b1565	ydfV	0.46	1.98E-03	1.81E-01
b1566	flxA	-0.05	7.44E-01	9.01E-01
b1567	ydfW	-0.1	5.17E-01	7.86E-01
b1568	ydfX	0.01	9.31E-01	9.76E-01
b1569	dicC	0.51	4.05E-01	7.13E-01
b1570	dicA	0.2	5.06E-01	7.78E-01
b1571	ydfA	-0.22	5.93E-01	8.33E-01
b1572	ydfB	0.58	2.92E-01	6.42E-01
b1573	rzpQ	-0.1	8.25E-01	9.35E-01
b1575	dicB	0.66	3.84E-01	7.00E-01
b1576	ydfD	0.35	5.99E-01	8.35E-01
b1577	ydfE	0.08	8.08E-01	9.30E-01
b1579	intQ	-0.28	3.70E-01	6.96E-01
b1580	rspB	0.64	7.00E-02	4.15E-01
b1581	rspA	0.06	8.46E-01	9.44E-01
b1582	ynfA	0.1	6.59E-01	8.63E-01
b1583	ynfB	-0.23	1.07E-01	4.74E-01
b1584	speG	-0.05	6.06E-01	8.38E-01
b1585	ynfC	0.16	5.52E-01	8.06E-01
b1586	ynfD	0.46	1.30E-01	4.99E-01
b1587	ynfE	-0.63	2.16E-02	2.93E-01
b1588	ynfF	-0.58	6.20E-02	4.07E-01
b1589	ynfG	-0.59	3.33E-02	3.37E-01
b1590	ynfH	-0.56	2.05E-03	1.81E-01
b1591	dmsD	0.19	5.49E-01	8.05E-01
b1592	clcB	0.27	3.18E-01	6.58E-01
b1593	ynfK	-0.02	9.45E-01	9.83E-01
b1594	dgsA	-0.25	3.48E-01	6.81E-01
b1595	ynfL	-0.55	2.99E-01	6.48E-01
b1596	ynfM	-0.05	8.29E-01	9.36E-01
b1597	asr	-0.26	5.18E-01	7.88E-01
b1598	ydgD	0.55	6.46E-02	4.07E-01
b1599	mdtI	-0.3	3.70E-01	6.96E-01
b1600	mdtJ	-0.23	4.41E-01	7.38E-01
b1601	tqsA	-0.04	9.01E-01	9.66E-01
b1602	pntB	-0.29	1.24E-01	4.92E-01
b1603	pntA	-0.75	7.98E-03	2.36E-01
b1604	ydgH	-0.21	1.88E-01	5.61E-01
b1605	ydgI	-0.13	1.71E-01	5.43E-01
b1606	folM	-0.27	2.94E-02	3.24E-01
b1607	ydgC	-0.31	5.75E-02	4.01E-01
b1608	rstA	-0.08	7.62E-01	9.09E-01
b1609	rstB	-0.44	5.32E-02	3.96E-01
b1610	tus	-0.15	3.84E-01	7.00E-01
b1611	fumC	-0.45	5.19E-02	3.96E-01
b1612	fumA	0.32	4.04E-01	7.13E-01
b1613	manA	-0.08	6.51E-01	8.59E-01
b1614	ydgA	0.36	3.50E-01	6.83E-01
b1615	uidC	0.1	8.04E-01	9.27E-01
b1616	uidB	0.61	4.40E-01	7.37E-01
b1617	uidA	0.33	1.42E-01	5.13E-01
b1618	uidR	0.02	4.19E-01	7.24E-01
b1619	hdhA	-0.29	3.95E-02	3.62E-01
b1620	malI	-0.12	5.82E-01	8.26E-01
b1621	malX	0.01	9.38E-01	9.81E-01
b1622	malY	0.01	9.27E-01	9.74E-01
b1623	add	0.19	4.34E-01	7.32E-01
b1624	ydgJ	-0.13	5.58E-01	8.10E-01
b1625	cnu	-0.16	7.28E-01	8.96E-01
b1626	ydgK	0.33	1.16E-01	4.87E-01
b1627	rsxA	-0.02	6.36E-01	8.53E-01
b1628	rsxB	0.11	6.48E-01	8.58E-01
b1629	rsxC	-0.02	9.70E-01	9.91E-01
b1630	rsxD	-0.3	7.59E-02	4.25E-01
b1631	rsxG	-0.31	2.30E-01	5.95E-01
b1632	rsxE	-0.45	8.08E-03	2.36E-01
b1633	nth	0	9.96E-01	9.99E-01
b1634	tppB	-0.3	2.72E-01	6.25E-01
b1635	gst	-0.2	4.86E-01	7.65E-01
b1636	pdxY	-0.19	2.08E-01	5.76E-01
b1637	tyrS	0.28	2.13E-01	5.82E-01
b1638	pdxH	0.13	6.24E-01	8.44E-01
b1639	ydhA	-0.06	4.87E-01	7.65E-01
b1640	anmK	-0.13	4.25E-01	7.25E-01
b1641	slyB	0.08	1.48E-01	5.17E-01
b1642	slyA	-0.15	3.34E-01	6.73E-01
b1643	ydhI	-0.24	3.28E-01	6.67E-01
b1644	ydhJ	-0.15	4.45E-01	7.41E-01
b1644	ydhJ	-0.17	4.70E-01	7.56E-01
b1644	ydhJ	-0.23	2.10E-01	5.77E-01
b1644	ydhJ	-0.24	3.78E-01	6.99E-01
b1644	ydhJ	-0.31	4.24E-01	7.25E-01
b1645	ydhK	0.01	9.81E-01	9.94E-01
b1646	sodC	-0.12	4.77E-01	7.60E-01
b1647	ydhF	-0.12	3.65E-01	6.94E-01
b1648	ydhL	0.03	9.28E-01	9.75E-01
b1648	ydhL	-0.59	8.75E-03	2.41E-01
b1649	ydhM	0.1	7.56E-01	9.06E-01
b1650	nemA	-0.28	1.11E-01	4.79E-01
b1651	gloA	0.12	2.55E-01	6.12E-01
b1652	rnt	-0.09	7.81E-01	9.15E-01
b1653	lhr	-0.71	1.43E-01	5.13E-01
b1654	grxD	-0.31	6.12E-02	4.06E-01
b1655	ydhO	-0.09	7.91E-01	9.22E-01
b1656	sodB	0.1	7.46E-01	9.01E-01
b1657	ydhP	0.08	2.00E-01	5.71E-01
b1658	purR	-0.28	8.64E-02	4.39E-01
b1659	ydhB	-0.55	1.69E-01	5.43E-01
b1660	ydhC	0.02	8.89E-01	9.62E-01
b1661	cfa	-0.28	3.21E-01	6.61E-01
b1662	ribC	0.03	8.81E-01	9.58E-01
b1663	mdtK	0.13	2.35E-01	5.99E-01
b1664	ydhQ	0.39	1.98E-01	5.69E-01
b1667	ydhR	0.04	7.98E-01	9.25E-01
b1668	ydhS	0.04	9.45E-01	9.83E-01
b1669	ydhT	-0.25	3.73E-01	6.97E-01
b1670	ydhU	-0.54	1.19E-02	2.55E-01
b1671	ydhX	-0.67	6.31E-02	4.07E-01
b1672	ydhW	-0.68	1.09E-02	2.52E-01
b1673	ydhV	-1.51	3.45E-02	3.40E-01
b1674	ydhY	-1.17	7.05E-02	4.17E-01
b1675	ydhZ	0.56	2.45E-02	3.09E-01
b1676	pykF	0.49	2.14E-01	5.83E-01
b1677	lpp	0.63	1.93E-01	5.63E-01
b1678	ynhG	0.58	2.46E-01	6.05E-01
b1679	sufE	0.34	2.17E-01	5.86E-01
b1680	sufS	-0.05	9.09E-01	9.69E-01
b1681	sufD	-0.16	6.48E-01	8.58E-01
b1682	sufC	0.16	6.25E-01	8.46E-01
b1683	sufB	0.06	7.57E-01	9.06E-01
b1684	sufA	0.1	6.60E-01	8.63E-01
b1684	sufA	-0.01	9.81E-01	9.94E-01
b1684	sufA	-0.03	8.87E-01	9.61E-01
b1684	sufA	-0.05	8.53E-01	9.46E-01
b1684	sufA	-0.21	3.11E-01	6.54E-01
b1685	ydiH	-0.17	7.23E-01	8.94E-01
b1686	ydiI	-0.21	1.91E-01	5.63E-01
b1687	ydiJ	-0.87	1.51E-02	2.68E-01
b1688	ydiK	0.06	8.02E-01	9.26E-01
b1688	ydiK	-0.06	7.32E-01	8.98E-01
b1688	ydiK	-0.1	6.04E-01	8.37E-01
b1688	ydiK	-0.15	2.82E-01	6.32E-01
b1688	ydiK	-0.15	3.69E-01	6.96E-01
b1689	ydiL	0.09	5.47E-01	8.04E-01
b1690	ydiM	-0.23	1.41E-01	5.13E-01
b1691	ydiN	1.05	1.90E-01	5.62E-01
b1692	ydiB	0.16	6.79E-01	8.72E-01
b1693	aroD	-0.07	7.72E-01	9.12E-01
b1694	ydiF	0.51	5.00E-01	7.75E-01
b1695	ydiO	0.01	9.87E-01	9.96E-01
b1696	ydiP	-0.11	7.85E-01	9.18E-01
b1697	ydiQ	0.47	4.30E-01	7.29E-01
b1697	ydiQ	0.31	5.02E-01	7.77E-01
b1697	ydiQ	0.19	6.05E-01	8.37E-01
b1697	ydiQ	0.02	9.57E-01	9.86E-01
b1697	ydiQ	-0.27	4.17E-01	7.23E-01
b1698	ydiR	-0.25	2.80E-01	6.29E-01
b1699	ydiS	-0.64	1.22E-02	2.56E-01
b1700	ydiT	-0.48	7.17E-02	4.19E-01
b1701	fadK	-0.24	4.04E-01	7.13E-01
b1702	pps	-0.41	5.29E-02	3.96E-01
b1703	ydiA	0.09	6.50E-01	8.59E-01
b1704	aroH	0.02	8.88E-01	9.62E-01
b1705	ydiE	-0.38	3.29E-01	6.69E-01
b1706	ydiU	-0.2	4.10E-01	7.16E-01
b1707	ydiV	0.14	6.12E-01	8.40E-01
b1708	nlpC	0.48	2.07E-01	5.75E-01
b1709	btuD	-0.04	8.60E-01	9.50E-01
b1710	btuE	-0.51	9.31E-02	4.51E-01
b1711	btuC	-0.13	4.80E-01	7.61E-01
b1712	ihfA	0.27	1.20E-01	4.90E-01
b1713	pheT	-0.03	8.72E-01	9.55E-01
b1714	pheS	-0.11	3.47E-01	6.81E-01
b1716	rplT	0.57	1.38E-01	5.09E-01
b1717	rpmI	0.13	5.96E-01	8.34E-01
b1718	infC	-0.06	7.16E-01	8.90E-01
b1719	thrS	-0.52	8.26E-02	4.37E-01
b1720	b1720	-0.25	2.29E-01	5.95E-01
b1721	b1721	0.58	2.27E-01	5.93E-01
b1722	ydiY	-0.26	3.44E-02	3.40E-01
b1723	pfkB	0.18	4.13E-01	7.18E-01
b1724	ydiZ	-0.11	5.04E-01	7.78E-01
b1725	yniA	-0.25	6.04E-01	8.37E-01
b1726	yniB	0.22	3.23E-01	6.62E-01
b1727	yniC	0.11	7.33E-01	8.98E-01
b1728	ydjM	0.73	2.05E-01	5.74E-01
b1729	ydjN	-0.59	1.61E-01	5.37E-01
b1730	ydjO	0.45	1.66E-01	5.40E-01
b1731	cedA	0.03	8.73E-01	9.55E-01
b1732	katE	-0.03	9.45E-01	9.83E-01
b1733	chbG	-0.59	5.64E-03	2.27E-01
b1734	chbF	-0.49	6.01E-02	4.05E-01
b1735	chbR	-0.16	5.58E-01	8.10E-01
b1736	chbA	-0.52	9.03E-02	4.46E-01
b1737	chbC	-0.27	7.30E-01	8.97E-01
b1738	chbB	-0.06	5.29E-01	7.95E-01
b1739	osmE	-0.02	8.02E-01	9.26E-01
b1740	nadE	0.05	7.38E-01	8.99E-01
b1741	cho	1.11	1.46E-02	2.66E-01
b1742	ves	-0.32	1.10E-01	4.79E-01
b1743	spy	0.52	2.17E-01	5.86E-01
b1743	spy	0.48	1.97E-01	5.67E-01
b1743	spy	0.29	2.86E-01	6.36E-01
b1743	spy	0.2	2.71E-01	6.25E-01
b1743	spy	-0.05	8.63E-01	9.51E-01
b1744	astE	0.43	1.48E-01	5.17E-01
b1745	astB	-0.36	2.44E-01	6.05E-01
b1746	astD	-0.43	2.02E-01	5.72E-01
b1747	astA	-0.29	8.07E-02	4.36E-01
b1748	astC	-0.32	3.35E-01	6.73E-01
b1749	xthA	-0.23	1.91E-01	5.63E-01
b1750	ydjX	-0.55	6.14E-02	4.06E-01
b1751	ydjY	-0.14	4.22E-01	7.25E-01
b1752	ydjZ	-0.06	5.93E-01	8.33E-01
b1753	ynjA	-0.3	3.07E-01	6.52E-01
b1754	ynjB	-0.22	4.94E-02	3.88E-01
b1755	ynjC	-0.53	1.89E-01	5.62E-01
b1756	ynjD	-0.36	3.69E-01	6.96E-01
b1757	ynjE	0.09	5.23E-01	7.90E-01
b1758	ynjF	-0.25	1.76E-01	5.47E-01
b1759	nudG	0.43	1.72E-01	5.43E-01
b1760	ynjH	-0.34	1.99E-01	5.70E-01
b1761	gdhA	-0.51	5.15E-02	3.95E-01
b1762	ynjI	-0.29	3.07E-01	6.52E-01
b1763	topB	-0.26	9.65E-02	4.59E-01
b1764	selD	-0.61	2.83E-03	1.90E-01
b1765	ydjA	-0.49	1.47E-02	2.66E-01
b1766	sppA	0.16	5.46E-01	8.04E-01
b1767	ansA	-0.11	8.05E-01	9.27E-01
b1768	pncA	0.03	7.71E-01	9.12E-01
b1769	ydjE	-0.11	5.24E-01	7.90E-01
b1770	ydjF	0.22	5.94E-01	8.33E-01
b1771	ydjG	-0.3	8.02E-02	4.36E-01
b1772	ydjH	-0.24	5.88E-01	8.28E-01
b1773	ydjI	0.18	6.94E-01	8.79E-01
b1774	ydjJ	-0.32	1.29E-01	4.99E-01
b1775	ydjK	0.27	3.79E-01	6.99E-01
b1776	ydjL	-0.29	4.92E-01	7.69E-01
b1777	yeaC	-0.44	1.56E-01	5.27E-01
b1778	msrB	-0.5	7.07E-02	4.17E-01
b1779	gapA	0.99	1.84E-01	5.57E-01
b1780	yeaD	0.1	7.69E-01	9.12E-01
b1781	yeaE	-0.2	2.68E-01	6.21E-01
b1782	mipA	0.15	3.76E-01	6.97E-01
b1783	yeaG	0.08	8.17E-01	9.32E-01
b1784	yeaH	0.66	3.56E-01	6.85E-01
b1785	yeaI	0.3	1.30E-02	2.65E-01
b1786	yeaJ	0.17	3.09E-01	6.53E-01
b1787	yeaK	-0.2	5.29E-01	7.95E-01
b1788	yoaI	-0.64	9.67E-02	4.59E-01
b1789	yeaL	-0.5	1.48E-01	5.17E-01
b1790	yeaM	-0.24	2.26E-01	5.93E-01
b1791	yeaN	-0.16	4.84E-01	7.64E-01
b1792	yeaO	-0.19	3.66E-01	6.95E-01
b1793	yoaF	-0.05	3.02E-01	6.49E-01
b1794	yeaP	0.04	9.07E-01	9.68E-01
b1795	yeaQ	0.49	4.85E-02	3.86E-01
b1796	yoaG	0.15	5.92E-01	8.32E-01
b1797	yeaR	-0.04	8.23E-01	9.34E-01
b1798	leuE	0.14	5.99E-01	8.35E-01
b1799	yeaT	-0.11	7.96E-01	9.25E-01
b1800	yeaU	-0.27	2.73E-01	6.25E-01
b1801	yeaV	0.48	1.04E-01	4.72E-01
b1802	yeaW	-0.23	7.84E-02	4.30E-01
b1803	yeaX	0.01	9.50E-01	9.84E-01
b1804	rnd	0.03	8.79E-01	9.57E-01
b1805	fadD	0.37	2.76E-01	6.27E-01
b1806	yeaY	0.03	9.46E-01	9.83E-01
b1807	yeaZ	0.24	2.86E-01	6.36E-01
b1808	yoaA	0.2	2.51E-01	6.11E-01
b1809	yoaB	0.57	8.39E-02	4.37E-01
b1810	yoaC	0.37	1.28E-01	4.97E-01
b1811	yoaH	-0.27	2.59E-01	6.16E-01
b1812	pabB	0.04	7.34E-01	8.99E-01
b1813	nudL	-0.1	7.27E-01	8.96E-01
b1814	sdaA	-0.09	5.79E-01	8.23E-01
b1815	yoaD	-0.73	2.87E-02	3.23E-01
b1816	yoaE	-0.1	4.64E-01	7.50E-01
b1817	manX	-0.98	1.28E-02	2.63E-01
b1818	manY	-1	9.02E-03	2.43E-01
b1819	manZ	-0.95	4.52E-02	3.76E-01
b1820	yobD	-0.58	8.49E-02	4.39E-01
b1821	yebN	-0.08	5.13E-01	7.83E-01
b1822	rrmA	0.39	2.14E-01	5.83E-01
b1823	cspC	0.76	6.46E-02	4.07E-01
b1825	yebO	0.18	4.50E-01	7.43E-01
b1827	kdgR	0.28	1.65E-01	5.40E-01
b1828	yebQ	0.14	1.64E-01	5.40E-01
b1829	htpX	-0.1	2.53E-01	6.12E-01
b1830	prc	0.37	4.85E-02	3.86E-01
b1832	yebR	-0.12	7.36E-01	8.99E-01
b1833	yebS	-0.01	8.26E-01	9.35E-01
b1834	yebT	-0.19	4.19E-01	7.24E-01
b1835	rsmF	0.05	5.23E-01	7.90E-01
b1836	yebV	0.55	3.67E-02	3.53E-01
b1837	yebW	0.52	5.53E-02	3.99E-01
b1837	yebW	0.31	1.70E-01	5.43E-01
b1838	pphA	0.16	6.67E-01	8.66E-01
b1839	yebY	0.07	7.64E-01	9.09E-01
b1840	yebZ	-0.33	6.65E-03	2.36E-01
b1841	yobA	-0.62	7.94E-03	2.36E-01
b1842	holE	-0.36	1.83E-01	5.54E-01
b1843	yobB	-0.53	9.75E-02	4.60E-01
b1844	exoX	-0.44	4.35E-02	3.72E-01
b1845	ptrB	-0.11	3.48E-01	6.81E-01
b1846	yebE	-0.01	9.36E-01	9.81E-01
b1847	yebF	2.18	3.83E-04	1.18E-01
b1848	yebG	1.4	2.87E-02	3.23E-01
b1849	purT	0.23	3.39E-01	6.77E-01
b1850	eda	0.19	3.69E-01	6.96E-01
b1851	edd	0.04	8.26E-01	9.35E-01
b1852	zwf	0.24	3.11E-01	6.54E-01
b1853	yebK	0.03	8.95E-01	9.64E-01
b1854	pykA	0	9.92E-01	9.97E-01
b1855	lpxM	-0.07	6.68E-01	8.66E-01
b1856	yebA	-0.48	5.39E-02	3.96E-01
b1857	znuA	-0.41	5.83E-02	4.02E-01
b1858	znuC	-0.28	2.28E-01	5.94E-01
b1859	znuB	-0.31	7.15E-02	4.18E-01
b1860	ruvB	0.69	1.51E-05	4.88E-02
b1861	ruvA	0.25	1.99E-01	5.70E-01
b1862	yebB	-0.38	3.42E-01	6.79E-01
b1863	ruvC	-0.14	4.29E-01	7.28E-01
b1864	yebC	-0.06	5.39E-01	7.98E-01
b1865	nudB	-0.25	2.94E-02	3.24E-01
b1865	nudB	-0.25	6.30E-02	4.07E-01
b1865	nudB	-0.26	5.68E-02	4.01E-01
b1865	nudB	-0.27	4.17E-02	3.66E-01
b1865	nudB	-0.31	9.89E-03	2.46E-01
b1866	aspS	-0.38	5.31E-02	3.96E-01
b1867	yecD	-0.52	6.97E-03	2.36E-01
b1868	yecE	-0.08	7.78E-01	9.14E-01
b1869	yecN	-0.09	7.17E-01	8.90E-01
b1870	cmoA	-0.25	3.09E-01	6.54E-01
b1871	cmoB	-0.18	4.37E-01	7.35E-01
b1872	torZ	-0.44	3.38E-02	3.37E-01
b1873	torY	-0.31	7.95E-02	4.34E-01
b1874	cutC	-0.22	9.31E-02	4.51E-01
b1875	yecM	-0.22	2.25E-01	5.92E-01
b1876	argS	-0.01	9.68E-01	9.89E-01
b1877	yecT	-0.21	3.96E-01	7.08E-01
b1878	flhE	-0.12	7.83E-01	9.17E-01
b1879	flhA	-0.08	6.32E-01	8.50E-01
b1880	flhB	0.31	1.23E-01	4.91E-01
b1881	cheZ	-0.46	3.60E-02	3.49E-01
b1882	cheY	0.07	7.26E-01	8.95E-01
b1883	cheB	0.53	2.96E-01	6.45E-01
b1883	cheB	0.32	5.46E-01	8.04E-01
b1883	cheB	-0.02	9.55E-01	9.85E-01
b1883	cheB	-0.07	8.66E-01	9.53E-01
b1883	cheB	-0.15	6.51E-01	8.59E-01
b1884	cheR	-0.17	6.17E-01	8.42E-01
b1885	tap	0.04	9.53E-01	9.84E-01
b1886	tar	-0.12	2.08E-01	5.76E-01
b1887	cheW	-0.61	1.06E-01	4.74E-01
b1888	cheA	0	1.00E+00	1.00E+00
b1889	motB	-0.38	5.76E-02	4.01E-01
b1890	motA	-0.57	4.99E-02	3.91E-01
b1891	flhC	0.25	3.20E-01	6.61E-01
b1892	flhD	-0.25	3.54E-02	3.44E-01
b1895	uspC	-0.38	7.54E-02	4.24E-01
b1896	otsA	0.34	1.32E-01	5.00E-01
b1897	otsB	-0.19	7.19E-01	8.91E-01
b1898	b1898	0.04	8.12E-01	9.32E-01
b1899	b1899	-0.34	1.11E-01	4.79E-01
b1900	araG	-0.23	2.95E-01	6.45E-01
b1901	araF	-0.25	5.91E-01	8.32E-01
b1902	ftnB	0.05	7.73E-01	9.12E-01
b1903	b1903	-0.02	9.23E-01	9.73E-01
b1904	yecR	-0.01	9.51E-01	9.84E-01
b1905	ftnA	-0.15	5.87E-01	8.28E-01
b1906	yecH	0.25	3.81E-01	6.99E-01
b1907	tyrP	-0.17	3.23E-01	6.63E-01
b1908	yecA	-0.39	1.21E-01	4.91E-01
b1912	pgsA	0.16	6.63E-01	8.64E-01
b1913	uvrC	-0.1	6.99E-01	8.81E-01
b1914	uvrY	0.31	4.29E-01	7.28E-01
b1915	yecF	0.66	1.70E-01	5.43E-01
b1916	sdiA	0.21	2.47E-01	6.07E-01
b1917	yecC	-0.05	8.09E-01	9.31E-01
b1918	yecS	-0.57	3.41E-01	6.79E-01
b1919	dcyD	-0.11	4.36E-02	3.72E-01
b1920	fliY	-0.15	6.46E-01	8.57E-01
b1921	fliZ	-0.6	2.34E-01	5.98E-01
b1922	fliA	-0.86	3.86E-02	3.61E-01
b1923	fliC	-0.37	5.40E-02	3.96E-01
b1924	fliD	-0.06	8.26E-01	9.35E-01
b1925	fliS	-0.52	2.04E-01	5.73E-01
b1926	fliT	-0.23	3.40E-01	6.77E-01
b1927	amyA	0.24	1.19E-01	4.88E-01
b1928	yedD	0.27	1.97E-02	2.87E-01
b1929	yedE	-0.38	2.91E-01	6.42E-01
b1930	yedF	0.19	5.94E-01	8.33E-01
b1931	yedK	0.22	3.70E-01	6.96E-01
b1932	yedL	0.24	6.05E-01	8.37E-01
b1933	b1933	0.25	6.39E-01	8.54E-01
b1934	yedN	0.21	6.94E-01	8.79E-01
b1935	b1935	-0.15	5.35E-01	7.96E-01
b1936	intG	0.12	8.17E-01	9.32E-01
b1937	fliE	-0.33	2.98E-01	6.47E-01
b1938	fliF	-0.4	4.40E-01	7.37E-01
b1939	fliG	-0.74	6.73E-02	4.09E-01
b1940	fliH	-0.7	1.12E-01	4.81E-01
b1941	fliI	0.17	1.67E-01	5.42E-01
b1942	fliJ	-0.42	1.96E-01	5.66E-01
b1943	fliK	-0.17	5.80E-01	8.24E-01
b1944	fliL	-0.64	4.48E-02	3.76E-01
b1945	fliM	-0.65	2.61E-01	6.18E-01
b1946	fliN	-0.89	3.20E-02	3.32E-01
b1947	fliO	-0.57	3.53E-01	6.83E-01
b1948	fliP	-0.21	6.35E-01	8.52E-01
b1949	fliQ	0.25	6.93E-01	8.79E-01
b1950	fliR	0.57	1.62E-01	5.37E-01
b1951	rcsA	-0.45	2.24E-01	5.92E-01
b1952	dsrB	0.34	2.96E-01	6.45E-01
b1953	yodD	0.14	7.15E-01	8.89E-01
b1955	yedP	0.35	1.46E-01	5.17E-01
b1956	yedQ	-0.24	3.42E-01	6.79E-01
b1956	yedQ	-0.38	1.68E-01	5.43E-01
b1956	yedQ	-0.48	2.80E-01	6.30E-01
b1956	yedQ	-0.58	1.74E-01	5.47E-01
b1956	yedQ	-0.62	2.25E-01	5.92E-01
b1957	yodC	0.18	5.32E-03	2.27E-01
b1958	yedI	0.05	7.46E-01	9.01E-01
b1959	yedA	-0.01	9.65E-01	9.89E-01
b1960	vsr	-0.06	7.50E-01	9.04E-01
b1961	dcm	-0.25	3.82E-01	6.99E-01
b1962	yedJ	-0.35	2.73E-01	6.25E-01
b1963	yedR	0.48	1.87E-01	5.61E-01
b1964	b1964	-0.23	4.93E-01	7.69E-01
b1965	b1965	-0.19	6.69E-01	8.67E-01
b1966	b1966	0.07	8.33E-01	9.37E-01
b1967	hchA	0.19	4.83E-01	7.63E-01
b1968	yedV	-0.63	1.63E-01	5.40E-01
b1969	yedW	-0.26	2.71E-01	6.24E-01
b1970	yedX	0.26	5.32E-01	7.96E-01
b1971	yedY	-0.23	6.59E-02	4.08E-01
b1972	yedZ	-0.18	6.95E-01	8.79E-01
b1973	yodA	0.48	4.56E-01	7.46E-01
b1974	yodB	-0.34	1.72E-01	5.43E-01
b1976	mtfA	-1.24	7.95E-03	2.36E-01
b1978	yeeJ	0.35	3.88E-01	7.02E-01
b1979	b1979	0.1	6.16E-01	8.41E-01
b1980	b1980	0.85	5.90E-02	4.03E-01
b1981	shiA	-0.39	2.38E-01	5.99E-01
b1982	amn	-0.7	7.07E-03	2.36E-01
b1983	yeeN	0.55	2.59E-01	6.16E-01
b1985	yeeO	-0.24	3.81E-02	3.59E-01
b1987	cbl	-0.41	2.28E-01	5.94E-01
b1988	nac	-0.39	3.75E-01	6.97E-01
b1990	erfK	0.06	8.31E-01	9.36E-01
b1991	cobT	-0.42	1.28E-02	2.63E-01
b1992	cobS	-0.37	1.22E-02	2.56E-01
b1993	cobU	-0.2	1.01E-01	4.67E-01
b1994	insH	-0.75	3.15E-02	3.31E-01
b1995	b1995	0.14	6.98E-01	8.81E-01
b1997	insC	0.11	4.56E-01	7.46E-01
b1998	b1998	-0.19	5.80E-01	8.24E-01
b1999	yeeP	-0.36	7.29E-02	4.22E-01
b2000	flu	-0.62	1.01E-01	4.68E-01
[truncated: 2,436 more rows]
