# Supplementary material for: 5-azacytidine induces transcriptome changes in Escherichia coli via DNA methylation-dependent and DNA methylation-independent mechanisms
Source: BMC Microbiol. 2016 Jun 27;16:130. doi: 10.1186/s12866-016-0741-4 (PMC4924334; doi:10.1186/s12866-016-0741-4)
Supplement: Additional file 2: — Microarray fold-changes, p values, and false discovery rates (FDR) for all E. coli genes from early stationary phase 5-azaC treated cells. Fold-change is expression in the presence of 5-azaC divided by expression in the absence of 5-azaC and is log2 transformed. P values are from one sample t-tests, and the FDR is the Benjamini-Hochberg false discovery rate. (CSV 153 kb) [file 12866_2016_741_MOESM2_ESM.csv]

Gene ID	Name	fold-change (log2)	p	FDR
b0002	thrA	0.03	9.50E-01	9.77E-01
b0003	thrB	0.16	1.40E-01	3.57E-01
b0004	thrC	0.14	3.94E-01	6.08E-01
b0005	yaaX	0.04	8.71E-01	9.45E-01
b0006	yaaA	0.07	8.22E-01	9.18E-01
b0007	yaaJ	0.01	9.47E-01	9.75E-01
b0008	talB	0.8	1.19E-02	1.36E-01
b0009	mog	0.41	2.97E-01	5.27E-01
b0010	yaaH	0.03	9.13E-01	9.62E-01
b0011	yaaW	-0.69	1.19E-01	3.28E-01
b0012	b0012	-0.5	1.22E-01	3.31E-01
b0013	yaaI	-0.42	1.40E-01	3.57E-01
b0014	dnaK	-0.6	2.55E-01	4.82E-01
b0015	dnaJ	-0.38	1.57E-01	3.76E-01
b0017	b0017	-0.38	1.28E-01	3.40E-01
b0018	mokC	0.58	8.69E-02	2.82E-01
b0018	mokC	0.07	5.94E-01	7.66E-01
b0019	nhaA	0.07	8.30E-01	9.25E-01
b0020	nhaR	0.67	2.74E-03	9.15E-02
b0021	insB	-0.11	5.15E-01	7.04E-01
b0023	rpsT	0.86	9.49E-02	2.93E-01
b0024	yaaY	0.18	3.98E-01	6.11E-01
b0025	ribF	0.53	6.65E-02	2.51E-01
b0026	ileS	0.31	9.34E-02	2.91E-01
b0027	lspA	1.05	8.79E-03	1.23E-01
b0028	fkpB	0.4	1.35E-01	3.50E-01
b0029	ispH	0.22	2.00E-01	4.26E-01
b0030	rihC	-0.07	7.99E-01	9.06E-01
b0031	dapB	0.11	2.94E-01	5.24E-01
b0032	carA	-0.23	2.11E-01	4.38E-01
b0033	carB	-0.2	3.95E-01	6.09E-01
b0034	caiF	0.01	9.78E-01	9.89E-01
b0035	caiE	-0.13	6.74E-01	8.22E-01
b0036	caiD	-0.27	5.74E-01	7.51E-01
b0037	caiC	0.04	9.42E-01	9.73E-01
b0038	caiB	-0.08	8.34E-01	9.27E-01
b0039	caiA	0.86	1.35E-02	1.43E-01
b0040	caiT	-0.21	5.22E-01	7.08E-01
b0041	fixA	0.05	9.11E-01	9.62E-01
b0041	fixA	0.02	9.22E-01	9.64E-01
b0041	fixA	-0.01	9.60E-01	9.81E-01
b0041	fixA	-0.35	3.16E-01	5.45E-01
b0041	fixA	-0.55	6.07E-02	2.43E-01
b0042	fixB	0.17	5.80E-01	7.56E-01
b0043	fixC	-0.37	2.47E-01	4.74E-01
b0044	fixX	0	9.96E-01	9.97E-01
b0045	yaaU	-0.57	5.09E-02	2.27E-01
b0046	kefF	-0.59	8.23E-03	1.22E-01
b0047	kefC	-0.08	4.40E-01	6.43E-01
b0048	folA	-0.13	7.67E-01	8.85E-01
b0049	apaH	0.1	7.19E-01	8.56E-01
b0050	apaG	-0.68	2.60E-02	1.73E-01
b0051	ksgA	0.24	2.39E-01	4.65E-01
b0052	pdxA	0.53	1.45E-02	1.45E-01
b0053	surA	0.57	6.69E-03	1.16E-01
b0054	imp	-0.12	3.05E-01	5.32E-01
b0055	djlA	0.27	4.99E-02	2.27E-01
b0056	yabP	-0.84	2.18E-02	1.64E-01
b0057	b0057	-0.06	9.21E-01	9.64E-01
b0058	rluA	0.03	8.35E-01	9.27E-01
b0059	hepA	0.07	8.37E-01	9.28E-01
b0060	polB	-0.24	5.22E-01	7.08E-01
b0061	araD	-0.29	1.91E-01	4.19E-01
b0062	araA	0.35	1.12E-01	3.16E-01
b0063	araB	0.45	1.11E-01	3.15E-01
b0064	araC	0.19	2.02E-01	4.28E-01
b0065	yabI	0.4	3.56E-01	5.79E-01
b0066	thiQ	0.13	4.77E-01	6.73E-01
b0066	thiQ	0.01	8.94E-01	9.53E-01
b0066	thiQ	-0.03	9.12E-01	9.62E-01
b0066	thiQ	-0.1	7.54E-01	8.76E-01
b0066	thiQ	-0.2	4.55E-01	6.52E-01
b0067	thiP	-0.39	3.37E-02	1.89E-01
b0068	tbpA	-0.47	6.80E-03	1.17E-01
b0069	sgrR	-0.2	1.92E-01	4.19E-01
b0070	setA	-0.17	4.31E-01	6.37E-01
b0071	leuD	-0.39	5.50E-02	2.36E-01
b0072	leuC	-0.46	6.54E-02	2.49E-01
b0073	leuB	0.06	8.54E-01	9.37E-01
b0074	leuA	-0.12	6.46E-01	8.05E-01
b0076	leuO	0.09	8.12E-01	9.13E-01
b0077	ilvI	0.04	6.42E-01	8.03E-01
b0078	ilvH	-0.08	6.55E-01	8.09E-01
b0080	fruR	0.43	2.41E-02	1.70E-01
b0081	mraZ	0.13	3.80E-01	5.98E-01
b0082	mraW	0.3	2.64E-03	9.00E-02
b0083	ftsL	1.01	9.70E-04	7.39E-02
b0084	ftsI	0.51	7.43E-02	2.63E-01
b0085	murE	0.73	2.16E-02	1.63E-01
b0086	murF	0.34	3.76E-01	5.96E-01
b0087	mraY	0.71	4.18E-03	1.05E-01
b0088	murD	0.62	5.50E-02	2.36E-01
b0089	ftsW	0.54	1.30E-01	3.43E-01
b0090	murG	0.68	5.95E-02	2.42E-01
b0091	murC	0.85	5.14E-03	1.08E-01
b0092	ddlB	0.64	3.06E-02	1.83E-01
b0093	ftsQ	0.41	1.42E-02	1.44E-01
b0094	ftsA	0.42	1.33E-02	1.43E-01
b0095	ftsZ	0.59	1.37E-04	4.11E-02
b0096	lpxC	0.61	5.94E-02	2.42E-01
b0097	secM	0.46	1.33E-01	3.48E-01
b0098	secA	0.28	3.87E-01	6.03E-01
b0099	mutT	-0.2	6.14E-02	2.44E-01
b0101	yacG	-0.05	6.94E-01	8.37E-01
b0102	yacF	0.19	1.32E-01	3.47E-01
b0103	coaE	0.04	8.84E-01	9.48E-01
b0104	guaC	0.7	3.95E-02	2.02E-01
b0106	hofC	0.09	8.83E-01	9.48E-01
b0107	hofB	-0.31	2.85E-01	5.12E-01
b0108	ppdD	0.08	7.31E-01	8.63E-01
b0109	nadC	0.03	8.36E-01	9.28E-01
b0110	ampD	-0.1	4.59E-01	6.56E-01
b0111	ampE	-0.31	1.21E-01	3.30E-01
b0112	aroP	-0.03	8.91E-01	9.50E-01
b0113	pdhR	-0.2	2.44E-01	4.71E-01
b0114	aceE	-0.15	3.88E-01	6.03E-01
b0115	aceF	0.07	6.86E-01	8.31E-01
b0116	lpd	0.49	2.42E-02	1.70E-01
b0117	yacH	-0.11	7.47E-01	8.73E-01
b0118	acnB	1.42	1.80E-03	8.70E-02
b0119	yacL	-0.67	8.78E-03	1.23E-01
b0120	speD	1.13	2.00E-02	1.60E-01
b0121	speE	0.69	5.40E-05	2.99E-02
b0122	yacC	0.32	2.43E-02	1.70E-01
b0122	yacC	0.23	4.91E-03	1.06E-01
b0122	yacC	0.23	1.38E-02	1.44E-01
b0122	yacC	0.19	2.52E-01	4.79E-01
b0122	yacC	0.05	8.05E-01	9.10E-01
b0123	cueO	-0.17	3.36E-01	5.63E-01
b0124	gcd	-0.64	4.88E-02	2.26E-01
b0125	hpt	0.7	2.82E-02	1.78E-01
b0126	can	0.43	4.21E-01	6.29E-01
b0126	can	0.32	3.18E-01	5.48E-01
b0126	can	0.3	3.23E-01	5.53E-01
b0126	can	0.27	1.16E-01	3.24E-01
b0126	can	0.19	2.67E-01	4.94E-01
b0127	yadG	-0.18	9.57E-02	2.93E-01
b0128	yadH	0.07	8.00E-01	9.07E-01
b0129	yadI	0.11	6.51E-01	8.07E-01
b0130	yadE	-0.06	7.47E-01	8.73E-01
b0131	panD	0.24	4.90E-01	6.82E-01
b0132	yadD	0.65	5.33E-03	1.08E-01
b0133	panC	0.75	2.40E-03	8.96E-02
b0134	panB	0.33	3.51E-02	1.93E-01
b0135	yadC	0.59	3.45E-01	5.71E-01
b0136	yadK	0.1	8.62E-01	9.42E-01
b0137	yadL	-0.56	9.51E-02	2.93E-01
b0138	yadM	-0.05	8.95E-01	9.54E-01
b0139	htrE	0.09	6.38E-01	7.99E-01
b0140	ecpD	0.15	8.58E-01	9.39E-01
b0141	yadN	0.22	3.88E-01	6.03E-01
b0142	folK	0.29	4.70E-01	6.67E-01
b0143	pcnB	0.35	1.40E-01	3.57E-01
b0144	yadB	0.12	3.40E-01	5.66E-01
b0145	dksA	-0.08	6.73E-01	8.22E-01
b0146	sfsA	-0.95	1.27E-02	1.40E-01
b0147	ligT	-0.01	9.12E-01	9.62E-01
b0148	hrpB	0.09	5.41E-01	7.23E-01
b0149	mrcB	0.15	4.38E-01	6.42E-01
b0150	fhuA	-0.26	1.49E-01	3.67E-01
b0151	fhuC	0.74	7.18E-02	2.59E-01
b0152	fhuD	0.1	4.99E-01	6.90E-01
b0153	fhuB	1.13	7.34E-03	1.19E-01
b0154	hemL	0.04	8.75E-01	9.46E-01
b0155	clcA	0.63	1.75E-02	1.53E-01
b0156	erpA	-0.78	5.08E-02	2.27E-01
b0157	yadS	0.61	7.24E-02	2.60E-01
b0158	btuF	0.16	6.01E-01	7.72E-01
b0159	mtn	-0.33	3.07E-01	5.35E-01
b0160	dgt	-0.22	3.74E-01	5.94E-01
b0161	degP	-0.03	9.08E-01	9.62E-01
b0162	cdaR	0.35	8.82E-02	2.84E-01
b0163	yaeH	-0.56	1.37E-01	3.53E-01
b0164	yaeI	-0.34	3.74E-01	5.94E-01
b0166	dapD	0.01	9.50E-01	9.77E-01
b0167	glnD	-0.16	2.23E-01	4.49E-01
b0168	map	0.02	9.23E-01	9.64E-01
b0169	rpsB	0.82	7.48E-02	2.64E-01
b0170	tsf	1.21	1.47E-02	1.45E-01
b0171	pyrH	-0.23	3.34E-01	5.62E-01
b0172	frr	-0.08	7.41E-01	8.69E-01
b0173	dxr	0.15	9.85E-02	2.98E-01
b0174	ispU	1.22	1.14E-04	4.11E-02
b0175	cdsA	0.62	2.81E-03	9.31E-02
b0176	rseP	0.56	1.00E-02	1.29E-01
b0177	bamA	0.44	1.04E-01	3.05E-01
b0178	skp	-0.12	2.00E-01	4.27E-01
b0179	lpxD	0.3	5.03E-02	2.27E-01
b0180	fabZ	0.37	1.17E-02	1.36E-01
b0181	lpxA	0.83	4.57E-03	1.06E-01
b0182	lpxB	0.31	5.65E-01	7.45E-01
b0183	rnhB	0.4	1.32E-01	3.47E-01
b0184	dnaE	0.41	7.55E-02	2.66E-01
b0185	accA	-0.03	9.28E-01	9.66E-01
b0186	ldcC	-0.41	1.46E-01	3.64E-01
b0187	yaeR	-0.12	3.53E-01	5.77E-01
b0188	tilS	0.13	5.02E-01	6.93E-01
b0189	rof	-0.33	3.41E-02	1.90E-01
b0190	yaeQ	0.09	4.83E-01	6.77E-01
b0191	yaeJ	0.09	7.07E-01	8.47E-01
b0192	nlpE	0.29	1.95E-01	4.21E-01
b0193	yaeF	-0.02	9.52E-01	9.78E-01
b0194	proS	-0.34	5.03E-02	2.27E-01
b0195	yaeB	-0.99	8.07E-03	1.21E-01
b0196	rcsF	1.06	4.34E-03	1.05E-01
b0197	metQ	0.31	2.95E-01	5.25E-01
b0198	metI	0.34	9.64E-02	2.95E-01
b0199	metN	1.06	5.08E-02	2.27E-01
b0200	gmhB	0.28	1.14E-01	3.20E-01
b0207	dkgB	-0.44	3.74E-01	5.94E-01
b0208	yafC	-0.13	7.08E-01	8.48E-01
b0209	yafD	0.41	3.63E-02	1.96E-01
b0210	yafE	-0.16	3.39E-01	5.66E-01
b0211	mltD	2	5.07E-03	1.08E-01
b0212	gloB	-0.08	7.94E-01	9.02E-01
b0213	yafS	-0.03	8.50E-01	9.35E-01
b0214	rnhA	-0.15	5.07E-01	6.97E-01
b0215	dnaQ	-0.15	6.82E-01	8.29E-01
b0217	yafT	0.64	3.04E-01	5.31E-01
b0218	yafU	0.01	9.50E-01	9.77E-01
b0219	yafV	0.03	9.12E-01	9.62E-01
b0220	ivy	0.01	9.45E-01	9.74E-01
b0221	fadE	-1.17	1.26E-02	1.40E-01
b0222	lpcA	0.25	1.65E-01	3.86E-01
b0223	yafJ	0.07	8.87E-01	9.49E-01
b0224	yafK	1.48	4.65E-03	1.06E-01
b0225	yafQ	0.13	6.40E-01	8.01E-01
b0226	dinJ	-0.94	3.15E-02	1.85E-01
b0227	yafL	0.29	1.44E-01	3.61E-01
b0228	yafM	0.12	6.94E-01	8.36E-01
b0229	lfhA	0.15	6.09E-01	7.78E-01
b0230	lafU	0.23	6.89E-01	8.32E-01
b0231	dinB	0.34	1.32E-01	3.46E-01
b0232	yafN	1.22	1.74E-02	1.53E-01
b0233	yafO	0.1	2.70E-01	4.98E-01
b0234	yafP	-0.1	5.28E-01	7.13E-01
b0235	ykfJ	0.22	5.21E-01	7.08E-01
b0236	prfH	-0.39	6.17E-02	2.44E-01
b0237	pepD	0.47	7.37E-02	2.62E-01
b0238	gpt	-0.25	2.26E-01	4.51E-01
b0239	frsA	0.4	5.34E-02	2.31E-01
b0240	crl	-0.12	7.40E-01	8.69E-01
b0241	phoE	-0.25	4.39E-01	6.43E-01
b0242	proB	0.19	2.54E-02	1.73E-01
b0243	proA	0.02	9.52E-01	9.77E-01
b0245	ykfI	0.23	5.03E-01	6.93E-01
b0246	yafW	-0.42	6.12E-02	2.44E-01
b0247	ykfG	0.68	2.78E-01	5.05E-01
b0248	yafX	-0.05	9.12E-01	9.62E-01
b0249	ykfF	-0.36	4.13E-02	2.09E-01
b0250	ykfB	-0.67	2.56E-03	9.00E-02
b0251	yafY	0.03	9.05E-01	9.59E-01
b0252	yafZ	-0.09	7.37E-01	8.67E-01
b0253	ykfA	-0.21	2.27E-01	4.51E-01
b0254	perR	0.32	1.93E-01	4.20E-01
b0255	b0255	-1.08	2.42E-04	4.48E-02
b0256	insI	-0.33	6.22E-02	2.45E-01
b0257	b0257	-0.12	2.64E-01	4.92E-01
b0258	ykfC	-0.02	9.17E-01	9.63E-01
b0260	mmuP	0.22	4.90E-01	6.82E-01
b0261	mmuM	0.33	2.15E-01	4.40E-01
b0262	afuC	0.1	5.83E-01	7.58E-01
b0263	afuB	-0.31	4.95E-01	6.86E-01
b0265	insA	-0.36	2.56E-01	4.82E-01
b0266	yagB	0.27	2.31E-01	4.56E-01
b0267	yagA	-0.44	2.80E-01	5.08E-01
b0268	yagE	0.02	9.39E-01	9.71E-01
b0269	yagF	0.47	2.59E-01	4.86E-01
b0270	yagG	-0.22	3.94E-01	6.08E-01
b0271	yagH	-0.78	1.36E-01	3.52E-01
b0272	yagI	0.42	1.89E-01	4.16E-01
b0273	argF	-0.02	9.02E-01	9.58E-01
b0276	yagJ	0.29	2.49E-01	4.76E-01
b0277	yagK	0.11	1.63E-01	3.84E-01
b0278	yagL	0.37	5.35E-01	7.19E-01
b0279	yagM	-0.09	7.66E-01	8.85E-01
b0280	yagN	0.51	1.84E-02	1.55E-01
b0281	intF	0.1	5.92E-01	7.65E-01
b0282	yagP	-0.1	8.54E-01	9.37E-01
b0283	yagQ	0.37	1.69E-01	3.92E-01
b0284	yagR	-0.34	3.36E-01	5.63E-01
b0285	yagS	-0.32	8.54E-02	2.79E-01
b0286	yagT	-0.62	1.27E-02	1.40E-01
b0287	yagU	0.33	1.22E-01	3.31E-01
b0288	ykgJ	-0.54	2.48E-01	4.75E-01
b0289	yagV	0.06	8.75E-01	9.46E-01
b0290	yagW	-0.27	2.75E-01	5.02E-01
b0291	yagX	0.08	7.15E-01	8.53E-01
b0292	matC	0.43	2.72E-01	4.99E-01
b0293	matB	-0.38	1.24E-01	3.34E-01
b0294	matA	-0.37	2.61E-01	4.88E-01
b0295	ykgL	-0.38	2.08E-01	4.34E-01
b0296	ykgM	0.26	4.39E-01	6.43E-01
b0297	eaeH	-1.06	1.76E-02	1.54E-01
b0298	insE	-0.24	1.76E-01	4.01E-01
b0299	insF	-0.39	1.16E-01	3.24E-01
b0300	ykgA	-0.32	1.36E-01	3.52E-01
b0301	ykgB	-0.52	6.93E-02	2.55E-01
b0302	b0302	0.04	7.17E-01	8.54E-01
b0303	ykgI	-0.15	5.00E-01	6.91E-01
b0304	ykgC	0.12	2.49E-01	4.76E-01
b0305	ykgD	0.59	5.34E-02	2.31E-01
b0306	ykgE	-0.35	1.18E-01	3.26E-01
b0307	ykgF	0.1	4.88E-01	6.81E-01
b0308	ykgG	0.44	1.20E-01	3.28E-01
b0309	b0309	0.19	6.72E-01	8.22E-01
b0310	ykgH	-0.06	8.69E-01	9.44E-01
b0311	betA	0.6	5.73E-02	2.39E-01
b0312	betB	0.88	2.23E-03	8.70E-02
b0313	betI	0.47	5.57E-02	2.37E-01
b0314	betT	-0.52	8.42E-04	7.28E-02
b0315	yahA	0.36	2.07E-01	4.33E-01
b0316	yahB	-0.31	8.05E-02	2.71E-01
b0317	yahC	0.08	5.52E-01	7.34E-01
b0318	yahD	-0.32	1.39E-01	3.56E-01
b0319	yahE	-0.76	7.73E-03	1.20E-01
b0320	yahF	-0.63	2.09E-01	4.34E-01
b0321	yahG	-0.31	3.44E-01	5.70E-01
b0322	b0322	-0.19	3.69E-01	5.90E-01
b0323	yahI	-0.15	4.76E-01	6.72E-01
b0324	yahJ	-0.36	3.28E-01	5.57E-01
b0325	yahK	-1.07	2.85E-02	1.79E-01
b0326	yahL	0.67	2.51E-01	4.79E-01
b0327	yahM	-0.32	2.01E-01	4.27E-01
b0328	yahN	-0.24	7.63E-03	1.19E-01
b0329	yahO	-0.34	3.27E-01	5.56E-01
b0330	prpR	-0.79	2.03E-01	4.29E-01
b0331	prpB	-1.22	1.33E-01	3.48E-01
b0332	b0332	-0.28	3.31E-01	5.60E-01
b0333	prpC	-0.79	1.93E-01	4.20E-01
b0334	prpD	-0.76	4.01E-01	6.14E-01
b0335	prpE	-0.37	7.27E-01	8.61E-01
b0336	codB	-0.3	2.94E-01	5.24E-01
b0337	codA	0.47	5.70E-02	2.39E-01
b0338	cynR	0.07	7.53E-01	8.75E-01
b0339	cynT	-0.34	3.78E-01	5.96E-01
b0340	cynS	-0.15	4.74E-01	6.70E-01
b0341	cynX	-0.08	6.13E-01	7.80E-01
b0342	lacA	-0.68	6.58E-02	2.50E-01
b0343	lacY	-0.53	7.16E-02	2.59E-01
b0344	lacZ	-0.65	1.92E-01	4.19E-01
b0345	lacI	0.28	4.11E-01	6.22E-01
b0346	mhpR	-0.52	1.35E-01	3.50E-01
b0347	mhpA	0.32	3.58E-01	5.82E-01
b0348	mhpB	-0.5	1.68E-01	3.90E-01
b0349	mhpC	-0.9	2.72E-03	9.14E-02
b0350	mhpD	0.29	2.53E-01	4.80E-01
b0351	mhpF	0.59	1.88E-01	4.16E-01
b0352	mhpE	0.37	1.16E-01	3.22E-01
b0353	mhpT	0.2	7.09E-01	8.48E-01
b0354	yaiL	-0.05	7.62E-01	8.81E-01
b0355	frmB	0.62	9.48E-02	2.93E-01
b0356	frmA	0.04	8.38E-01	9.29E-01
b0357	frmR	-0.64	6.54E-02	2.49E-01
b0358	yaiO	0.21	3.16E-01	5.45E-01
b0359	b0359	0.18	6.28E-01	7.92E-01
b0359	b0359	0.01	9.77E-01	9.89E-01
b0361	insD	-0.41	1.07E-01	3.08E-01
b0362	b0362	0.57	3.04E-01	5.31E-01
b0363	yaiP	-0.01	9.71E-01	9.87E-01
b0364	yaiS	-0.3	5.66E-02	2.39E-01
b0365	tauA	-0.46	6.91E-02	2.55E-01
b0366	tauB	-0.25	1.80E-01	4.05E-01
b0367	tauC	0.06	7.58E-01	8.78E-01
b0368	tauD	-0.18	3.64E-01	5.87E-01
b0369	hemB	0.19	2.14E-01	4.39E-01
b0370	b0370	0.11	8.22E-01	9.18E-01
b0371	yaiT	-0.04	8.84E-01	9.48E-01
b0374	b0374	-0.57	6.44E-03	1.16E-01
b0375	yaiV	0.18	7.26E-01	8.60E-01
b0376	ampH	0.17	3.31E-01	5.60E-01
b0377	sbmA	-0.41	5.25E-02	2.31E-01
b0378	yaiW	-0.12	4.59E-01	6.56E-01
b0379	yaiY	-0.6	1.32E-01	3.47E-01
b0380	yaiZ	0.27	3.05E-01	5.32E-01
b0381	ddlA	-0.78	8.83E-03	1.23E-01
b0382	iraP	0.51	2.76E-01	5.03E-01
b0383	phoA	0.46	1.62E-01	3.83E-01
b0384	psiF	-1.53	6.67E-03	1.16E-01
b0385	adrA	0.03	9.24E-01	9.65E-01
b0386	proC	-0.27	3.07E-01	5.35E-01
b0387	yaiI	-0.02	5.19E-01	7.06E-01
b0388	aroL	1.12	6.85E-04	7.21E-02
b0389	yaiA	-0.5	6.70E-02	2.51E-01
b0390	aroM	0.2	4.03E-01	6.15E-01
b0391	yaiE	0.09	5.71E-01	7.49E-01
b0392	ykiA	0.16	4.17E-01	6.27E-01
b0393	rdgC	0.09	6.06E-01	7.77E-01
b0394	mak	-0.53	2.02E-01	4.27E-01
b0395	b0395	-0.43	2.83E-01	5.11E-01
b0396	araJ	-0.64	1.93E-01	4.20E-01
b0397	sbcC	0.27	4.74E-01	6.71E-01
b0397	sbcC	0.12	6.46E-01	8.05E-01
b0397	sbcC	0.1	4.98E-01	6.90E-01
b0397	sbcC	0.06	8.28E-01	9.24E-01
b0397	sbcC	-0.3	7.11E-02	2.58E-01
b0398	sbcD	0.4	1.29E-01	3.40E-01
b0399	phoB	-0.26	4.44E-01	6.46E-01
b0400	phoR	-0.18	3.92E-01	6.07E-01
b0401	brnQ	-0.14	6.87E-01	8.31E-01
b0402	proY	0.25	2.77E-01	5.03E-01
b0403	malZ	-0.36	1.72E-01	3.96E-01
b0404	acpH	0.15	7.47E-01	8.73E-01
b0405	queA	0.26	3.23E-01	5.52E-01
b0406	tgt	1.66	1.97E-03	8.70E-02
b0407	yajC	1.41	2.23E-03	8.70E-02
b0408	secD	0.46	9.80E-03	1.28E-01
b0409	secF	0.04	6.50E-01	8.06E-01
b0410	yajD	-0.31	1.94E-01	4.21E-01
b0411	tsx	0.8	6.83E-02	2.54E-01
b0412	yajI	-0.45	1.98E-01	4.26E-01
b0413	nrdR	0.08	4.91E-01	6.83E-01
b0414	ribD	0.66	1.91E-02	1.58E-01
b0415	ribE	0.99	1.30E-04	4.11E-02
b0415	ribE	0.97	3.17E-04	5.41E-02
b0415	ribE	0.9	1.17E-04	4.11E-02
b0415	ribE	0.9	7.40E-05	3.65E-02
b0415	ribE	0.87	2.27E-03	8.70E-02
b0416	nusB	0.93	8.97E-04	7.39E-02
b0417	thiL	0.2	4.77E-01	6.73E-01
b0418	pgpA	0.71	2.63E-03	9.00E-02
b0419	yajO	-0.38	9.86E-02	2.98E-01
b0420	dxs	0.38	2.40E-01	4.67E-01
b0421	ispA	0.65	1.14E-02	1.36E-01
b0422	xseB	0.68	7.46E-03	1.19E-01
b0423	thiI	0.33	1.96E-01	4.24E-01
b0424	yajL	0.34	8.03E-02	2.71E-01
b0425	panE	-0.19	3.97E-01	6.11E-01
b0426	yajQ	-0.3	1.91E-01	4.19E-01
b0427	yajR	0.06	9.21E-01	9.64E-01
b0428	cyoE	1.26	8.29E-04	7.28E-02
b0429	cyoD	0.85	7.48E-03	1.19E-01
b0430	cyoC	0.69	1.30E-01	3.44E-01
b0431	cyoB	0.31	4.29E-01	6.36E-01
b0432	cyoA	0.18	5.31E-01	7.16E-01
b0433	ampG	0.3	4.03E-01	6.15E-01
b0434	yajG	0.2	6.79E-01	8.26E-01
b0435	bolA	-0.91	1.07E-03	7.39E-02
b0436	tig	1.39	1.36E-02	1.43E-01
b0437	clpP	0.09	5.68E-01	7.46E-01
b0438	clpX	-0.55	7.72E-02	2.67E-01
b0439	lon	0.05	8.31E-01	9.26E-01
b0440	hupB	1.33	1.11E-02	1.34E-01
b0441	ppiD	0.6	1.50E-01	3.69E-01
b0442	ybaV	-0.07	7.63E-01	8.82E-01
b0443	ybaW	0.68	1.72E-02	1.53E-01
b0444	queC	0.18	2.07E-01	4.33E-01
b0445	ybaE	-0.53	1.85E-01	4.12E-01
b0446	cof	-0.37	2.98E-01	5.27E-01
b0447	ybaO	0.03	9.33E-01	9.68E-01
b0448	mdlA	0.33	3.47E-01	5.72E-01
b0449	mdlB	-0.22	5.41E-01	7.24E-01
b0450	glnK	-0.27	1.87E-01	4.15E-01
b0451	amtB	-0.15	3.60E-01	5.82E-01
b0452	tesB	-0.91	5.99E-02	2.42E-01
b0453	ybaY	-1.15	5.17E-03	1.08E-01
b0454	ybaZ	-0.28	1.86E-01	4.13E-01
b0456	ybaA	-1.98	2.30E-03	8.70E-02
b0457	ylaB	-0.28	1.76E-01	4.01E-01
b0458	ylaC	0.62	5.54E-03	1.09E-01
b0459	maa	1.12	2.71E-02	1.75E-01
b0460	hha	0.83	1.85E-02	1.55E-01
b0461	ybaJ	0.59	9.08E-02	2.88E-01
b0462	acrB	0.09	4.11E-01	6.22E-01
b0463	acrA	1.06	2.36E-04	4.48E-02
b0464	acrR	0.06	8.71E-01	9.45E-01
b0465	kefA	0.21	2.57E-01	4.83E-01
b0466	ybaM	0.91	6.68E-02	2.51E-01
b0467	priC	-0.01	9.36E-01	9.70E-01
b0468	ybaN	-0.02	9.75E-01	9.88E-01
b0469	apt	0.91	8.58E-02	2.80E-01
b0470	dnaX	0.51	7.81E-03	1.20E-01
b0471	ybaB	-0.13	7.48E-02	2.64E-01
b0472	recR	0.79	5.07E-02	2.27E-01
b0473	htpG	0.27	4.28E-01	6.35E-01
b0474	adk	1.85	1.11E-02	1.34E-01
b0475	hemH	-0.07	8.69E-01	9.44E-01
b0476	aes	-0.34	1.68E-01	3.90E-01
b0477	gsk	0.37	2.56E-01	4.82E-01
b0478	ybaL	0.34	7.05E-02	2.57E-01
b0479	fsr	0.11	6.54E-01	8.09E-01
b0480	ushA	-0.06	8.32E-01	9.26E-01
b0481	ybaK	-0.17	4.36E-01	6.40E-01
b0482	ybaP	0.2	2.94E-01	5.24E-01
b0483	ybaQ	-0.1	3.39E-01	5.65E-01
b0484	copA	-0.31	2.35E-01	4.61E-01
b0485	ybaS	0.16	1.43E-01	3.60E-01
b0486	ybaT	0.73	4.69E-02	2.22E-01
b0487	cueR	0.8	1.07E-02	1.33E-01
b0488	ybbJ	0.31	3.55E-03	9.86E-02
b0489	qmcA	-0.2	6.16E-01	7.83E-01
b0490	ybbL	0.59	3.82E-02	1.99E-01
b0491	ybbM	0.78	3.56E-03	9.86E-02
b0492	ybbN	0.16	2.09E-01	4.34E-01
b0493	ybbO	0.01	9.44E-01	9.74E-01
b0494	tesA	-0.06	7.33E-01	8.65E-01
b0495	ybbA	0.36	6.89E-03	1.17E-01
b0496	ybbP	-0.33	3.45E-02	1.90E-01
b0497	rhsD	0.31	5.37E-02	2.32E-01
b0498	ybbC	-0.09	6.81E-01	8.29E-01
b0499	ylbH	-0.01	9.68E-01	9.84E-01
b0500	ybbD	-0.14	5.56E-01	7.37E-01
b0501	b0501	-0.6	9.48E-02	2.93E-01
b0502	ylbG	-0.26	4.46E-01	6.47E-01
b0503	ybbB	0.01	9.77E-01	9.89E-01
b0504	allS	-0.49	1.99E-01	4.26E-01
b0505	allA	-0.14	3.88E-01	6.03E-01
b0506	allR	-1.93	1.10E-03	7.39E-02
b0507	gcl	-0.32	2.00E-01	4.27E-01
b0508	hyi	-0.5	1.11E-01	3.15E-01
b0509	glxR	-0.5	6.54E-02	2.49E-01
b0510	b0510	0.15	7.20E-01	8.56E-01
b0511	ybbW	-0.04	8.85E-01	9.48E-01
b0512	allB	-0.12	4.40E-02	2.16E-01
b0513	ybbY	-0.05	8.45E-01	9.33E-01
b0514	glxK	0.03	8.41E-01	9.30E-01
b0515	ylbA	-0.4	2.03E-01	4.29E-01
b0516	allC	-0.38	1.03E-01	3.04E-01
b0517	allD	-0.2	4.80E-01	6.75E-01
b0518	fdrA	-0.26	2.16E-01	4.40E-01
b0519	ylbE	0.08	6.29E-01	7.92E-01
b0520	ylbF	-0.37	1.02E-01	3.02E-01
b0521	ybcF	-0.2	1.15E-01	3.21E-01
b0522	purK	0.77	1.43E-01	3.60E-01
b0523	purE	0.56	7.08E-02	2.57E-01
b0524	lpxH	0.04	7.78E-01	8.92E-01
b0525	ppiB	-0.1	2.52E-01	4.80E-01
b0526	cysS	0.64	4.53E-02	2.19E-01
b0527	ybcI	-0.05	7.88E-01	8.98E-01
b0528	ybcJ	0.21	2.20E-01	4.45E-01
b0529	folD	1.43	2.26E-02	1.66E-01
b0530	sfmA	0.34	2.46E-01	4.73E-01
b0531	sfmC	0.06	8.41E-01	9.31E-01
b0532	sfmD	-0.21	3.41E-01	5.67E-01
b0533	sfmH	0.08	7.51E-01	8.74E-01
b0534	sfmF	-0.18	1.25E-01	3.34E-01
b0535	fimZ	0.4	3.40E-01	5.66E-01
b0537	intD	0.87	1.28E-01	3.40E-01
b0538	b0538	0.31	6.09E-01	7.78E-01
b0539	exoD	-0.47	2.41E-02	1.70E-01
b0543	emrE	0.23	6.22E-01	7.87E-01
b0544	ybcK	0.15	4.32E-01	6.38E-01
b0545	ybcL	0.47	1.00E-01	3.01E-01
b0546	ybcM	0.12	4.94E-01	6.85E-01
b0547	ybcN	0.29	1.45E-01	3.62E-01
b0548	ninE	0.19	7.39E-01	8.69E-01
b0549	ybcO	-0.37	3.92E-03	1.02E-01
b0550	rusA	-0.46	6.18E-02	2.45E-01
b0551	quuD	-0.35	1.40E-01	3.57E-01
b0553	nmpC	0.76	1.92E-01	4.19E-01
b0554	essD	0.49	3.15E-01	5.45E-01
b0555	arrD	-0.58	3.52E-02	1.93E-01
b0556	rzpD	-0.24	1.42E-01	3.59E-01
b0556	rzpD	-0.3	7.38E-02	2.62E-01
b0557	borD	0.16	1.54E-01	3.73E-01
b0558	ybcV	-0.11	8.16E-01	9.15E-01
b0559	ybcW	-0.18	7.30E-01	8.63E-01
b0560	nohB	-0.32	5.86E-02	2.41E-01
b0561	tfaD	-0.2	6.18E-01	7.83E-01
b0562	ybcY	-0.32	2.59E-01	4.86E-01
b0563	tfaX	-0.03	8.36E-01	9.28E-01
b0564	appY	0.54	4.91E-01	6.83E-01
b0565	ompT	0.9	1.01E-01	3.02E-01
b0566	envY	-0.11	5.22E-01	7.08E-01
b0567	ybcH	-0.12	6.79E-01	8.26E-01
b0568	nfrA	-0.1	4.86E-01	6.80E-01
b0569	nfrB	-0.22	1.99E-01	4.26E-01
b0570	cusS	-0.08	7.87E-01	8.98E-01
b0571	cusR	0	9.90E-01	9.94E-01
b0572	cusC	-0.34	4.83E-01	6.77E-01
b0573	cusF	0.01	9.55E-01	9.78E-01
b0574	cusB	0.28	6.35E-01	7.97E-01
b0575	cusA	-0.14	2.34E-01	4.59E-01
b0576	pheP	0.55	1.44E-01	3.62E-01
b0577	ybdG	0.06	6.60E-01	8.12E-01
b0578	nfsB	0.51	4.30E-02	2.13E-01
b0579	ybdF	-0.19	2.30E-01	4.54E-01
b0580	ybdJ	0.26	8.66E-02	2.81E-01
b0581	ybdK	-0.28	1.90E-01	4.18E-01
b0583	entD	-0.09	5.15E-01	7.03E-01
b0584	fepA	-0.06	6.13E-01	7.80E-01
b0585	fes	-0.23	7.47E-01	8.73E-01
b0585	fes	-0.39	4.88E-01	6.81E-01
b0585	fes	-0.51	3.21E-01	5.50E-01
b0585	fes	-0.53	3.70E-01	5.91E-01
b0585	fes	-0.83	1.36E-01	3.51E-01
b0586	entF	-0.48	1.23E-01	3.32E-01
b0587	fepE	-0.24	3.14E-01	5.43E-01
b0588	fepC	-0.22	6.70E-01	8.19E-01
b0589	fepG	-0.41	1.24E-01	3.34E-01
b0590	fepD	-0.12	5.66E-01	7.45E-01
b0591	entS	-0.24	3.39E-01	5.65E-01
b0592	fepB	-0.09	8.18E-01	9.16E-01
b0593	entC	-0.66	9.96E-02	3.00E-01
b0594	entE	-0.75	4.50E-02	2.18E-01
b0595	entB	0.22	3.95E-01	6.09E-01
b0596	entA	0.23	2.95E-01	5.25E-01
b0597	ybdB	0.48	1.35E-02	1.43E-01
b0598	cstA	0.04	9.12E-01	9.62E-01
b0599	ybdH	0.18	3.42E-01	5.67E-01
b0600	ybdL	0.25	4.51E-01	6.49E-01
b0601	ybdM	-0.32	2.40E-01	4.66E-01
b0602	ybdN	-1.16	5.80E-02	2.40E-01
b0603	ybdO	0.03	8.60E-01	9.40E-01
b0604	dsbG	-0.65	2.69E-02	1.74E-01
b0605	ahpC	-0.16	6.41E-01	8.02E-01
b0606	ahpF	-0.04	7.45E-01	8.72E-01
b0607	uspG	-0.31	1.82E-01	4.08E-01
b0608	ybdR	0.15	7.42E-01	8.69E-01
b0609	b0609	0.77	4.37E-02	2.14E-01
b0610	rnk	0.19	2.08E-01	4.33E-01
b0611	rna	-0.34	5.99E-02	2.42E-01
b0612	citT	-0.1	6.10E-01	7.78E-01
b0613	citG	-0.1	3.87E-01	6.03E-01
b0614	citX	-0.07	7.31E-01	8.63E-01
b0615	citF	0.13	5.82E-01	7.57E-01
b0616	citE	-0.09	8.41E-01	9.30E-01
b0617	citD	-0.07	7.79E-01	8.93E-01
b0618	citC	-0.13	4.60E-01	6.58E-01
b0619	dpiB	-0.72	5.64E-01	7.44E-01
b0620	dpiA	0.02	9.09E-01	9.62E-01
b0621	dcuC	0.01	9.73E-01	9.88E-01
b0622	pagP	0.23	3.38E-01	5.65E-01
b0623	cspE	-0.3	1.05E-01	3.06E-01
b0624	crcB	-0.38	3.74E-01	5.94E-01
b0625	b0625	-0.91	2.33E-02	1.68E-01
b0626	ybeM	-0.73	1.28E-02	1.40E-01
b0627	tatE	0.22	4.18E-01	6.27E-01
b0628	lipA	-0.25	3.67E-01	5.89E-01
b0629	ybeF	-0.06	8.29E-01	9.24E-01
b0630	lipB	0.18	4.03E-01	6.15E-01
b0631	ybeD	0.21	4.41E-01	6.44E-01
b0632	dacA	0.1	2.02E-01	4.27E-01
b0633	rlpA	0.22	1.07E-01	3.09E-01
b0634	mrdB	0.01	9.25E-01	9.65E-01
b0635	mrdA	-0.17	2.47E-01	4.74E-01
b0636	ybeA	0.79	1.31E-01	3.45E-01
b0637	ybeB	0.84	6.53E-03	1.16E-01
b0638	cobC	0.29	1.04E-01	3.05E-01
b0639	nadD	0.39	2.40E-02	1.70E-01
b0640	holA	-0.1	5.87E-01	7.62E-01
b0641	rlpB	0.25	1.67E-01	3.89E-01
b0642	leuS	0	9.92E-01	9.95E-01
b0643	ybeL	-0.45	1.50E-01	3.69E-01
b0644	ybeQ	-0.67	2.15E-01	4.40E-01
b0645	ybeR	0.28	1.49E-01	3.67E-01
b0646	djlB	-0.67	2.28E-02	1.67E-01
b0647	ybeT	-0.33	1.45E-01	3.62E-01
b0648	ybeU	0.24	2.62E-01	4.88E-01
b0649	djlC	0.4	2.41E-02	1.70E-01
b0650	hscC	-0.33	4.34E-01	6.39E-01
b0651	rihA	0.45	6.79E-02	2.53E-01
b0652	gltL	-0.19	4.30E-01	6.37E-01
b0653	gltK	-0.16	6.32E-01	7.95E-01
b0654	gltJ	-0.49	3.21E-02	1.87E-01
b0655	gltI	0.35	1.48E-01	3.67E-01
b0657	lnt	0.48	1.06E-01	3.07E-01
b0658	ybeX	0.47	2.40E-01	4.67E-01
b0659	ybeY	0.06	6.44E-01	8.04E-01
b0660	ybeZ	-0.26	3.63E-02	1.96E-01
b0661	miaB	-0.03	8.70E-01	9.45E-01
b0662	ubiF	-0.06	2.54E-01	4.82E-01
b0663	b0663	-0.61	4.48E-01	6.48E-01
b0671	b0671	-0.17	8.03E-01	9.08E-01
b0674	asnB	0.46	3.31E-01	5.60E-01
b0675	nagD	0.29	2.44E-01	4.71E-01
b0676	nagC	0	9.82E-01	9.91E-01
b0677	nagA	-0.33	3.27E-01	5.56E-01
b0678	nagB	-0.82	1.13E-01	3.18E-01
b0679	nagE	-0.15	5.88E-01	7.63E-01
b0680	glnS	0.72	1.22E-01	3.30E-01
b0681	ybfM	-0.11	4.40E-01	6.43E-01
b0682	ybfN	0.05	7.84E-01	8.97E-01
b0683	fur	0.36	8.20E-02	2.74E-01
b0684	fldA	0.01	9.75E-01	9.88E-01
b0685	ybfE	1.23	2.47E-02	1.72E-01
b0686	ybfF	-0.15	1.03E-01	3.04E-01
b0687	seqA	0.4	8.97E-02	2.86E-01
b0688	pgm	-0.03	8.76E-01	9.47E-01
b0689	ybfP	-0.4	2.86E-01	5.14E-01
b0690	ybfG	-0.28	4.47E-01	6.48E-01
b0691	ybfG	0.15	8.07E-01	9.10E-01
b0692	potE	-0.27	2.06E-01	4.32E-01
b0693	speF	0.15	3.61E-01	5.82E-01
b0694	kdpE	-0.21	3.29E-01	5.58E-01
b0695	kdpD	-0.14	3.12E-01	5.40E-01
b0696	kdpC	-0.17	2.72E-01	4.99E-01
b0697	kdpB	0.01	9.21E-01	9.63E-01
b0698	kdpA	0.12	3.96E-01	6.10E-01
b0699	ybfA	0.9	7.14E-03	1.18E-01
b0700	rhsC	-0.27	3.60E-01	5.82E-01
b0701	b0701	-0.27	3.45E-01	5.71E-01
b0702	ybfB	0.11	7.72E-01	8.88E-01
b0703	ybfO	-0.3	2.51E-01	4.79E-01
b0704	ybfC	-0.28	1.95E-01	4.22E-01
b0705	ybfL	-0.88	2.04E-02	1.60E-01
b0706	ybfD	-0.1	5.20E-01	7.07E-01
b0707	ybgA	0.16	5.68E-01	7.46E-01
b0708	phr	0.47	1.25E-02	1.40E-01
b0709	ybgH	-0.05	9.32E-01	9.67E-01
b0710	ybgI	-0.55	6.84E-03	1.17E-01
b0711	ybgJ	0	9.59E-01	9.81E-01
b0712	ybgK	0.64	1.47E-02	1.45E-01
b0713	ybgL	0.65	2.37E-02	1.70E-01
b0714	nei	1.11	2.66E-02	1.74E-01
b0715	abrB	-0.27	3.95E-01	6.09E-01
b0716	ybgO	-0.31	2.32E-01	4.57E-01
b0717	ybgP	0.51	3.32E-01	5.61E-01
b0718	ybgQ	-0.82	3.11E-02	1.84E-01
b0719	ybgD	-0.45	2.22E-01	4.47E-01
b0720	gltA	0.12	5.95E-01	7.67E-01
b0721	sdhC	-0.08	6.79E-01	8.27E-01
b0722	sdhD	0.46	2.02E-01	4.27E-01
b0723	sdhA	0.66	2.19E-02	1.64E-01
b0724	sdhB	0.04	7.41E-01	8.69E-01
b0725	b0725	0.39	6.94E-02	2.55E-01
b0726	sucA	0.63	1.54E-01	3.73E-01
b0727	sucB	0.61	5.08E-02	2.27E-01
b0728	sucC	0.55	4.12E-03	1.05E-01
b0729	sucD	0.71	2.56E-02	1.73E-01
b0730	mngR	-0.05	8.45E-01	9.33E-01
b0731	mngA	-0.45	2.21E-02	1.64E-01
b0732	mngB	-0.67	2.48E-02	1.72E-01
b0733	cydA	0.92	7.87E-03	1.20E-01
b0734	cydB	1.17	3.86E-02	2.00E-01
b0735	ybgE	0.71	1.63E-01	3.84E-01
b0736	ybgC	0.09	7.92E-01	9.01E-01
b0737	tolQ	0.65	6.96E-02	2.55E-01
b0738	tolR	0.42	5.35E-02	2.31E-01
b0739	tolA	0.07	7.19E-01	8.56E-01
b0740	tolB	0.17	3.38E-01	5.65E-01
b0741	pal	0.43	4.93E-02	2.27E-01
b0742	ybgF	0.6	5.87E-02	2.41E-01
b0750	nadA	-0.25	5.14E-01	7.02E-01
b0751	pnuC	-0.55	7.71E-02	2.67E-01
b0752	zitB	-0.52	8.65E-03	1.23E-01
b0753	ybgS	-0.93	5.18E-03	1.08E-01
b0754	aroG	0.15	4.43E-01	6.45E-01
b0755	gpmA	-0.37	1.68E-02	1.53E-01
b0756	galM	1.21	1.92E-03	8.70E-02
b0757	galK	0.13	1.22E-01	3.30E-01
b0758	galT	0.62	1.64E-01	3.85E-01
b0759	galE	-0.05	8.99E-01	9.56E-01
b0760	modF	0.04	8.32E-01	9.26E-01
b0761	modE	-0.25	1.59E-01	3.78E-01
b0762	ybhT	-0.29	1.37E-01	3.52E-01
b0763	modA	0.28	3.23E-01	5.53E-01
b0764	modB	0.18	3.16E-01	5.45E-01
b0765	modC	-0.08	6.06E-01	7.77E-01
b0766	ybhA	0.2	3.73E-01	5.94E-01
b0767	pgl	-0.1	6.72E-01	8.21E-01
b0768	ybhD	-0.22	2.98E-01	5.27E-01
b0769	ybhH	-0.72	8.95E-02	2.86E-01
b0770	ybhI	-0.42	7.38E-02	2.62E-01
b0771	ybhJ	-0.19	4.32E-01	6.38E-01
b0772	ybhC	0.98	2.51E-02	1.73E-01
b0773	ybhB	-0.45	1.80E-01	4.06E-01
b0774	bioA	-0.33	1.51E-01	3.69E-01
b0775	bioB	-0.27	4.01E-01	6.15E-01
b0776	bioF	0.33	3.31E-01	5.60E-01
b0777	bioC	0.04	8.88E-01	9.49E-01
b0778	bioD	0.16	6.50E-01	8.06E-01
b0779	uvrB	-0.08	6.05E-01	7.76E-01
b0780	ybhK	0.1	6.55E-01	8.09E-01
b0781	moaA	-0.13	5.57E-01	7.37E-01
b0782	moaB	0.03	8.51E-01	9.36E-01
b0783	moaC	0.56	1.77E-02	1.54E-01
b0784	moaD	0.27	9.17E-02	2.89E-01
b0785	moaE	0.74	8.63E-03	1.23E-01
b0786	ybhL	-0.53	1.49E-01	3.67E-01
b0787	ybhM	-0.3	2.37E-01	4.64E-01
b0788	ybhN	0.09	6.40E-01	8.01E-01
b0789	ybhO	-0.2	4.26E-01	6.33E-01
b0790	ybhP	-0.5	1.41E-01	3.57E-01
b0791	ybhQ	0.05	8.45E-01	9.33E-01
b0792	ybhR	0.04	8.70E-01	9.45E-01
b0793	ybhS	-0.02	7.52E-01	8.75E-01
b0794	ybhF	-0.16	5.17E-01	7.04E-01
b0795	ybhG	0.01	9.35E-01	9.69E-01
b0796	ybiH	-0.45	1.49E-02	1.45E-01
b0797	rhlE	0.21	5.52E-01	7.34E-01
b0798	ybiA	0.18	4.98E-01	6.90E-01
b0799	dinG	0.13	7.92E-01	9.01E-01
b0800	ybiB	-0.33	7.38E-02	2.62E-01
b0801	ybiC	0.02	9.47E-01	9.75E-01
b0802	ybiJ	0.07	6.48E-01	8.06E-01
b0803	ybiI	-0.21	1.55E-01	3.73E-01
b0804	ybiX	-0.44	6.96E-02	2.55E-01
b0805	fiu	-0.1	6.95E-01	8.37E-01
b0806	ybiM	-1.71	5.11E-04	6.58E-02
b0806	ybiM	-1.77	7.99E-03	1.21E-01
b0807	rlmF	0.33	4.16E-01	6.26E-01
b0808	ybiO	0.06	5.71E-01	7.49E-01
b0809	glnQ	0.81	2.01E-02	1.60E-01
b0810	glnP	0.8	2.37E-02	1.70E-01
b0811	glnH	0.78	1.94E-03	8.70E-02
b0812	dps	-0.42	1.65E-01	3.86E-01
b0813	rhtA	-0.01	9.03E-01	9.58E-01
b0814	ompX	-1.19	8.39E-03	1.23E-01
b0815	ybiP	-0.82	1.65E-02	1.53E-01
b0816	yliL	-0.92	8.04E-02	2.71E-01
b0817	mntR	-1.03	1.73E-02	1.53E-01
b0818	ybiR	-0.15	4.21E-01	6.29E-01
b0819	ybiS	0.1	7.33E-01	8.65E-01
b0820	ybiT	0.52	4.98E-02	2.27E-01
b0821	ybiU	0.19	3.84E-01	6.00E-01
b0822	ybiV	-0.1	6.54E-01	8.09E-01
b0823	ybiW	-0.36	3.71E-01	5.92E-01
b0824	ybiY	-0.24	4.60E-01	6.57E-01
b0825	fsaA	0.04	9.16E-01	9.63E-01
b0826	moeB	-0.05	6.53E-01	8.08E-01
b0827	moeA	-0.2	4.65E-01	6.61E-01
b0828	iaaA	-0.42	1.04E-01	3.05E-01
b0829	gsiA	-0.13	3.34E-01	5.62E-01
b0830	gsiB	-0.34	1.40E-01	3.57E-01
b0831	gsiC	0.19	2.19E-01	4.43E-01
b0832	gsiD	0.1	3.72E-01	5.93E-01
b0833	yliE	-0.41	5.17E-02	2.29E-01
b0834	yliF	0.15	5.21E-01	7.08E-01
b0835	yliG	-0.08	8.80E-01	9.47E-01
b0836	bssR	-1.52	5.23E-05	2.99E-02
b0837	yliI	-0.55	2.70E-02	1.75E-01
b0838	yliJ	-0.19	5.32E-01	7.16E-01
b0839	dacC	-0.38	3.89E-02	2.00E-01
b0840	deoR	-0.1	7.63E-01	8.82E-01
b0841	ybjG	0.07	7.06E-01	8.47E-01
b0842	cmr	-0.32	9.04E-02	2.87E-01
b0843	ybjH	0.26	5.70E-02	2.39E-01
b0844	ybjI	0.09	5.32E-01	7.17E-01
b0845	ybjJ	-0.36	2.29E-02	1.67E-01
b0846	ybjK	-0.24	7.10E-02	2.58E-01
b0847	ybjL	0.1	5.76E-01	7.53E-01
b0848	ybjM	-0.01	9.57E-01	9.79E-01
b0849	grxA	0.02	9.24E-01	9.65E-01
b0850	ybjC	-0.06	8.68E-01	9.44E-01
b0851	nfsA	0.09	6.43E-01	8.03E-01
b0852	rimK	0.7	4.09E-02	2.08E-01
b0853	ybjN	0.91	7.78E-02	2.67E-01
b0854	potF	-1.68	3.45E-02	1.90E-01
b0855	potG	-0.74	1.11E-01	3.15E-01
b0856	potH	-0.13	8.02E-01	9.08E-01
b0856	potH	-0.3	4.88E-01	6.81E-01
b0856	potH	-0.35	1.63E-01	3.84E-01
b0856	potH	-0.72	7.63E-02	2.66E-01
b0856	potH	-0.77	4.64E-02	2.21E-01
b0857	potI	-0.18	2.85E-02	1.79E-01
b0858	ybjO	0.09	5.23E-01	7.09E-01
b0859	rumB	-0.32	2.12E-01	4.38E-01
b0860	artJ	0.64	1.49E-02	1.45E-01
b0861	artM	0.58	7.36E-03	1.19E-01
b0862	artQ	1.18	6.00E-03	1.13E-01
b0863	artI	0.33	2.59E-02	1.73E-01
b0864	artP	-0.24	6.15E-02	2.44E-01
b0865	ybjP	0.12	5.35E-01	7.19E-01
b0866	ybjQ	-0.6	3.22E-02	1.87E-01
b0867	amiD	0.05	7.48E-01	8.73E-01
b0868	ybjS	0.25	1.46E-01	3.64E-01
b0869	ybjT	0.02	8.70E-01	9.45E-01
b0870	ltaE	0.3	9.86E-03	1.28E-01
b0871	poxB	-0.64	5.51E-02	2.36E-01
b0872	hcr	0.62	2.51E-02	1.73E-01
b0873	hcp	-0.07	8.10E-01	9.12E-01
b0874	ybjE	-0.09	7.22E-01	8.58E-01
b0875	aqpZ	-0.24	2.33E-01	4.58E-01
b0876	ybjD	-0.43	3.86E-02	2.00E-01
b0877	ybjX	0	9.83E-01	9.91E-01
b0878	macA	0.14	2.74E-01	5.01E-01
b0879	macB	-0.06	4.97E-01	6.88E-01
b0880	cspD	-0.4	2.01E-01	4.27E-01
b0881	clpS	0.04	7.12E-01	8.51E-01
b0882	clpA	0.1	4.52E-01	6.50E-01
b0884	infA	1.75	1.70E-02	1.53E-01
b0885	aat	-0.28	1.18E-01	3.26E-01
b0886	cydC	0.57	8.59E-03	1.23E-01
b0887	cydD	-0.06	8.91E-01	9.50E-01
b0888	trxB	-0.01	9.66E-01	9.84E-01
b0889	lrp	0.5	6.06E-02	2.43E-01
b0890	ftsK	0.32	1.91E-01	4.19E-01
b0891	lolA	0.74	3.16E-02	1.86E-01
b0892	rarA	-0.24	2.02E-01	4.27E-01
b0893	serS	1.29	2.12E-02	1.62E-01
b0894	dmsA	0.56	2.86E-01	5.14E-01
b0895	dmsB	0.59	1.88E-01	4.16E-01
b0896	dmsC	-0.44	1.63E-01	3.84E-01
b0897	ycaC	0.86	1.42E-01	3.58E-01
b0898	ycaD	0.01	9.74E-01	9.88E-01
b0899	ycaM	-0.43	1.08E-01	3.11E-01
b0900	ycaN	-0.07	4.99E-01	6.90E-01
b0901	ycaK	-0.16	7.24E-01	8.58E-01
b0902	pflA	-0.36	3.25E-01	5.54E-01
b0903	pflB	-0.22	2.09E-01	4.34E-01
b0904	focA	-0.08	6.69E-01	8.18E-01
b0905	ycaO	0.44	1.09E-01	3.12E-01
b0906	ycaP	-0.1	7.22E-01	8.57E-01
b0907	serC	0.34	1.93E-01	4.20E-01
b0908	aroA	-0.04	9.23E-01	9.64E-01
b0909	ycaL	-0.47	3.25E-02	1.88E-01
b0910	cmk	0.73	1.90E-03	8.70E-02
b0911	rpsA	0.27	9.90E-02	2.98E-01
b0912	ihfB	0.59	1.43E-02	1.44E-01
b0913	ycaI	-0.08	6.09E-01	7.78E-01
b0914	msbA	0.4	5.78E-02	2.40E-01
b0915	lpxK	-0.22	1.48E-01	3.67E-01
b0916	ycaQ	0.14	5.37E-01	7.21E-01
b0917	ycaR	-0.18	3.99E-01	6.12E-01
b0918	kdsB	0.5	2.60E-02	1.73E-01
b0919	ycbJ	0.66	3.51E-02	1.93E-01
b0920	ycbC	-0.28	2.77E-01	5.04E-01
b0921	smtA	1.05	1.66E-02	1.53E-01
b0922	mukF	0.72	1.60E-01	3.81E-01
b0923	mukE	0.4	1.37E-01	3.53E-01
b0924	mukB	-0.02	9.53E-01	9.78E-01
b0925	ycbB	0.06	8.08E-01	9.11E-01
b0926	ycbK	1.56	8.53E-04	7.28E-02
b0927	ycbL	1.56	3.57E-03	9.86E-02
b0928	aspC	1.17	5.84E-02	2.41E-01
b0929	ompF	0.04	8.05E-01	9.10E-01
b0930	asnS	0.85	5.22E-03	1.08E-01
b0931	pncB	0.77	5.72E-02	2.39E-01
b0932	pepN	-0.02	8.79E-01	9.47E-01
b0933	ssuB	-0.26	3.78E-01	5.96E-01
b0934	ssuC	-0.23	1.03E-01	3.05E-01
b0935	ssuD	0.29	5.90E-01	7.63E-01
b0936	ssuA	-0.07	8.36E-01	9.28E-01
b0937	ssuE	-0.52	3.34E-02	1.89E-01
b0938	ycbQ	-0.07	7.86E-01	8.98E-01
b0939	ycbR	-0.47	7.96E-02	2.70E-01
b0940	ycbS	-0.08	7.56E-01	8.77E-01
b0941	ycbT	-0.27	1.40E-01	3.57E-01
b0942	ycbU	0.05	8.58E-01	9.39E-01
b0943	ycbV	-0.2	2.21E-01	4.46E-01
b0944	ycbF	0.07	5.46E-01	7.28E-01
b0945	pyrD	0.22	3.72E-01	5.93E-01
b0946	ycbW	1.19	1.47E-04	4.11E-02
b0947	ycbX	0.4	3.82E-01	6.00E-01
b0948	rlmL	-0.29	6.33E-02	2.46E-01
b0949	uup	0.18	3.05E-01	5.31E-01
b0950	pqiA	-0.64	2.57E-02	1.73E-01
b0951	pqiB	-0.43	2.12E-02	1.62E-01
b0952	ymbA	-0.04	7.07E-01	8.47E-01
b0953	rmf	-0.17	7.71E-01	8.88E-01
b0954	fabA	0.48	1.10E-01	3.14E-01
b0955	ycbZ	-0.1	4.44E-01	6.46E-01
b0956	ycbG	-0.82	2.15E-03	8.70E-02
b0957	ompA	0.38	3.78E-01	5.96E-01
b0958	sulA	0.6	1.42E-02	1.44E-01
b0959	sxy	0	9.77E-01	9.89E-01
b0960	yccS	0.41	3.40E-02	1.90E-01
b0961	yccF	0.57	1.10E-01	3.14E-01
b0962	helD	0.23	6.04E-02	2.43E-01
b0963	mgsA	0.33	5.55E-02	2.37E-01
b0964	yccT	-0.26	2.78E-01	5.05E-01
b0965	yccU	-1.05	6.69E-03	1.16E-01
b0966	hspQ	-1.28	6.13E-03	1.14E-01
b0967	yccW	0.16	6.29E-01	7.92E-01
b0968	yccX	-0.92	7.19E-03	1.18E-01
b0969	yccK	0.31	1.04E-01	3.05E-01
b0970	yccA	0.33	1.03E-01	3.04E-01
b0972	hyaA	0.14	5.59E-01	7.40E-01
b0973	hyaB	0.36	2.30E-01	4.55E-01
b0974	hyaC	0.3	2.51E-01	4.79E-01
b0975	hyaD	0.42	3.08E-01	5.36E-01
b0976	hyaE	0.29	2.96E-01	5.26E-01
b0977	hyaF	0.08	7.60E-01	8.80E-01
b0978	appC	-0.29	1.76E-01	4.01E-01
b0979	appB	0.38	1.55E-01	3.73E-01
b0980	appA	0.21	3.34E-01	5.62E-01
b0981	etk	-0.39	1.17E-01	3.24E-01
b0982	etp	-0.73	4.16E-02	2.10E-01
b0983	gfcE	-0.24	6.70E-01	8.19E-01
b0984	gfcD	-0.04	7.28E-01	8.61E-01
b0985	gfcC	-0.62	8.52E-02	2.78E-01
b0986	gfcB	-0.75	6.74E-02	2.52E-01
b0987	gfcA	-0.09	4.64E-01	6.61E-01
b0988	insB	-0.26	2.25E-01	4.49E-01
b0989	cspH	-0.1	8.75E-01	9.46E-01
b0990	cspG	1.48	4.22E-03	1.05E-01
b0991	ymcE	-0.33	6.24E-02	2.45E-01
b0992	yccM	0.23	4.77E-01	6.73E-01
b0993	torS	-0.71	9.87E-02	2.98E-01
b0994	torT	-0.27	1.88E-01	4.16E-01
b0995	torR	0.06	8.47E-01	9.34E-01
b0996	torC	-0.29	3.89E-01	6.03E-01
b0997	torA	-0.4	5.18E-02	2.29E-01
b0998	torD	-0.18	5.90E-01	7.63E-01
b0999	cbpM	0.83	7.19E-02	2.59E-01
b1000	cbpA	0.33	1.75E-01	4.00E-01
b1001	yccE	0.08	8.21E-01	9.18E-01
b1002	agp	-0.05	7.86E-01	8.98E-01
b1003	yccJ	0.15	4.38E-01	6.42E-01
b1004	wrbA	0.09	4.38E-01	6.42E-01
b1005	b1005	-2.42	7.32E-04	7.21E-02
b1006	rutG	-0.38	3.29E-02	1.88E-01
b1007	rutF	-0.46	2.13E-01	4.39E-01
b1008	rutE	0.05	7.52E-01	8.75E-01
b1009	rutD	-0.5	1.82E-01	4.09E-01
b1010	rutC	-0.53	2.38E-01	4.65E-01
b1011	rutB	-0.16	2.95E-01	5.25E-01
b1012	rutA	0.08	7.58E-01	8.78E-01
b1013	rutR	-0.48	5.28E-02	2.31E-01
b1014	putA	0.18	4.83E-01	6.77E-01
b1015	putP	-0.5	2.31E-01	4.56E-01
b1017	b1017	0.16	6.30E-01	7.93E-01
b1018	efeO	-0.38	4.44E-01	6.46E-01
b1019	efeB	-0.21	1.77E-01	4.02E-01
b1020	phoH	-0.57	1.37E-01	3.53E-01
b1021	pgaD	0.18	6.73E-01	8.22E-01
b1022	pgaC	-0.43	2.41E-01	4.68E-01
b1023	pgaB	-0.41	2.74E-01	5.01E-01
b1024	pgaA	-0.27	4.25E-01	6.33E-01
b1025	ycdT	0.03	7.49E-01	8.73E-01
b1028	ymdE	-0.46	8.73E-02	2.82E-01
b1029	ycdU	0.5	4.49E-01	6.48E-01
b1030	b1030	-0.57	4.04E-01	6.16E-01
b1031	b1031	-0.2	5.90E-01	7.63E-01
b1033	ghrA	0.15	4.80E-01	6.75E-01
b1034	ycdX	0.06	5.46E-01	7.28E-01
b1035	ycdY	0.82	2.97E-02	1.81E-01
b1036	ycdZ	0.54	9.60E-02	2.94E-01
b1037	csgG	-0.12	6.47E-01	8.05E-01
b1038	csgF	0.14	2.79E-01	5.06E-01
b1039	csgE	0.08	7.83E-01	8.96E-01
b1040	csgD	0.79	5.37E-03	1.08E-01
b1041	csgB	0.04	9.40E-01	9.71E-01
b1042	csgA	-0.32	1.61E-01	3.81E-01
b1043	csgC	-0.25	4.64E-01	6.61E-01
b1044	ymdA	-0.35	2.56E-01	4.83E-01
b1045	ymdB	0.36	3.55E-01	5.79E-01
b1046	ymdC	0.18	6.86E-01	8.31E-01
b1047	mdoC	-0.31	3.66E-01	5.88E-01
b1048	mdoG	-0.03	8.08E-01	9.11E-01
b1049	mdoH	-0.02	9.23E-01	9.64E-01
b1050	yceK	-0.41	1.67E-01	3.89E-01
b1051	msyB	-0.92	4.62E-02	2.21E-01
b1053	mdtG	-0.28	4.24E-01	6.31E-01
b1054	lpxL	0.13	6.08E-01	7.77E-01
b1055	yceA	0.09	8.75E-01	9.46E-01
b1056	yceI	0.16	5.72E-01	7.49E-01
b1057	yceJ	-0.49	4.30E-02	2.13E-01
b1059	solA	-0.2	2.99E-01	5.28E-01
b1060	bssS	-0.51	6.98E-02	2.55E-01
b1061	dinI	1.29	2.60E-02	1.73E-01
b1062	pyrC	0.21	3.04E-01	5.31E-01
b1063	yceB	0.52	3.35E-02	1.89E-01
b1064	grxB	0.18	4.05E-01	6.16E-01
b1065	mdtH	-0.42	8.85E-02	2.84E-01
b1066	rimJ	-0.53	1.05E-01	3.06E-01
b1067	yceH	-0.05	8.74E-01	9.46E-01
b1068	yceM	0.13	1.93E-01	4.20E-01
b1069	yceN	-0.13	7.10E-01	8.49E-01
b1070	flgN	0.36	5.03E-01	6.93E-01
b1071	flgM	-0.05	8.84E-01	9.48E-01
b1072	flgA	-0.43	7.87E-02	2.69E-01
b1073	flgB	-0.51	1.17E-01	3.25E-01
b1074	flgC	-0.52	9.44E-02	2.93E-01
b1075	flgD	-0.19	5.78E-01	7.54E-01
b1076	flgE	-0.37	4.42E-01	6.44E-01
b1077	flgF	-0.5	4.24E-04	6.07E-02
b1078	flgG	-0.71	3.37E-02	1.89E-01
b1079	flgH	0.45	3.64E-01	5.86E-01
b1080	flgI	0.21	4.84E-01	6.77E-01
b1081	flgJ	-0.67	2.05E-01	4.31E-01
b1082	flgK	-0.28	2.03E-01	4.28E-01
b1083	flgL	-0.22	6.26E-01	7.89E-01
b1084	rne	-0.17	1.93E-01	4.20E-01
b1085	yceQ	-0.77	8.07E-02	2.71E-01
b1086	rluC	-0.04	8.47E-01	9.34E-01
b1087	yceF	-0.43	1.01E-01	3.02E-01
b1088	yceD	1.12	2.74E-02	1.76E-01
b1089	rpmF	1.06	2.95E-02	1.81E-01
b1090	plsX	-0.09	2.37E-01	4.64E-01
b1091	fabH	-0.07	8.85E-02	2.84E-01
b1092	fabD	0.33	9.28E-03	1.25E-01
b1093	fabG	0.61	9.44E-02	2.93E-01
b1094	acpP	0.81	3.55E-02	1.93E-01
b1095	fabF	0.44	2.56E-01	4.83E-01
b1096	pabC	-0.45	7.58E-02	2.66E-01
b1097	yceG	-0.09	4.18E-01	6.27E-01
b1098	tmk	0.26	1.45E-01	3.62E-01
b1099	holB	0.59	1.55E-01	3.73E-01
b1100	ycfH	-0.92	9.47E-04	7.39E-02
b1101	ptsG	-0.1	7.52E-01	8.75E-01
b1102	fhuE	-0.11	4.41E-01	6.44E-01
b1103	hinT	-0.51	1.83E-02	1.55E-01
b1104	ycfL	-0.02	8.59E-01	9.40E-01
b1105	ycfM	0.5	1.23E-01	3.32E-01
b1106	thiK	-0.11	4.51E-01	6.49E-01
b1107	nagZ	-0.22	3.55E-01	5.79E-01
b1108	ycfP	0.5	1.34E-02	1.43E-01
b1109	ndh	0.34	2.08E-02	1.62E-01
b1110	ycfJ	-0.62	2.44E-01	4.71E-01
b1111	ycfQ	0.03	8.64E-01	9.42E-01
b1112	bhsA	0.03	9.17E-01	9.63E-01
b1113	ycfS	-0.59	1.10E-02	1.34E-01
b1114	mfd	0.32	2.09E-01	4.35E-01
b1115	ycfT	-0.49	4.53E-02	2.19E-01
b1116	lolC	0.36	1.26E-01	3.38E-01
b1117	lolD	0.46	3.98E-01	6.11E-01
b1118	lolE	0.27	8.91E-02	2.86E-01
b1119	nagK	0.47	5.89E-02	2.41E-01
b1120	cobB	0.45	6.96E-02	2.55E-01
b1121	ycfZ	-0.69	4.84E-02	2.26E-01
b1122	ymfA	-0.42	4.17E-02	2.10E-01
b1123	potD	1.08	1.71E-02	1.53E-01
b1124	potC	0.35	9.71E-02	2.96E-01
b1125	potB	0.34	2.15E-01	4.40E-01
b1126	potA	-0.16	4.35E-01	6.40E-01
b1127	pepT	0.63	4.48E-02	2.18E-01
b1128	ycfD	-0.11	2.42E-01	4.69E-01
b1129	phoQ	0.44	1.61E-01	3.81E-01
b1130	phoP	-0.83	5.53E-03	1.09E-01
b1131	purB	1.05	3.48E-02	1.92E-01
b1132	hflD	0.87	5.56E-02	2.37E-01
b1133	mnmA	0.21	4.45E-01	6.46E-01
b1134	nudJ	-0.01	9.82E-01	9.91E-01
b1135	rluE	-0.41	2.27E-01	4.51E-01
b1136	icd	1	2.10E-02	1.62E-01
b1137	ymfD	-0.51	7.18E-02	2.59E-01
b1138	ymfE	-0.2	3.19E-01	5.48E-01
b1139	lit	1.19	3.31E-02	1.88E-01
b1140	intE	0.31	3.68E-01	5.90E-01
b1141	xisE	0.41	1.60E-01	3.80E-01
b1142	b1142	0.89	3.94E-02	2.02E-01
b1143	ymfI	0.84	1.97E-02	1.60E-01
b1144	ymfJ	1.75	1.70E-02	1.53E-01
b1145	ymfK	0.04	8.46E-01	9.33E-01
b1146	ymfT	1.12	3.94E-02	2.02E-01
b1146	ymfT	0.44	1.83E-01	4.10E-01
b1147	ymfL	1.53	1.66E-03	8.70E-02
b1148	ymfM	0.54	8.51E-02	2.78E-01
b1149	ymfN	0.32	2.23E-01	4.48E-01
b1150	ymfR	-0.15	5.97E-01	7.68E-01
b1151	ymfO	0.22	6.32E-02	2.46E-01
b1152	ymfP	0.27	4.26E-01	6.33E-01
b1153	ymfQ	-0.1	6.47E-01	8.05E-01
b1154	ycfK	0.11	5.32E-01	7.17E-01
b1155	ymfS	-0.06	6.73E-01	8.22E-01
b1156	tfaE	0.02	9.23E-01	9.64E-01
b1157	stfE	0	9.93E-01	9.96E-01
b1158	pinE	-0.07	8.61E-01	9.41E-01
b1159	mcrA	0.66	2.00E-01	4.27E-01
b1160	elbA	-0.7	3.40E-02	1.90E-01
b1161	ycgX	0.26	7.01E-01	8.42E-01
b1162	ycgE	0.1	2.13E-01	4.39E-01
b1163	ycgF	0.14	6.57E-01	8.10E-01
b1164	ycgZ	-1.74	2.75E-02	1.76E-01
b1165	ymgA	-1.64	2.87E-02	1.80E-01
b1166	ariR	-1.31	2.42E-02	1.70E-01
b1167	ymgC	-1.14	5.56E-02	2.37E-01
b1168	ycgG	0.58	1.73E-01	3.97E-01
b1169	b1169	0.39	4.88E-01	6.81E-01
b1170	b1170	0.05	7.00E-01	8.41E-01
b1171	ymgD	-0.12	7.75E-01	8.90E-01
b1172	ymgG	-0.01	9.81E-01	9.90E-01
b1173	b1173	-0.97	3.42E-02	1.90E-01
b1174	minE	0.95	9.75E-03	1.28E-01
b1175	minD	0.74	1.81E-05	2.88E-02
b1176	minC	0.12	8.43E-01	9.32E-01
b1177	ycgJ	0.21	5.44E-02	2.35E-01
b1178	ycgK	-0.25	5.73E-01	7.50E-01
b1179	ycgL	0.38	9.74E-02	2.96E-01
b1180	ycgM	0.2	2.47E-01	4.74E-01
b1181	ycgN	-0.62	1.74E-01	3.99E-01
b1182	hlyE	-0.9	5.88E-02	2.41E-01
b1183	umuD	0.63	1.30E-01	3.43E-01
b1184	umuC	-0.44	2.44E-01	4.71E-01
b1185	dsbB	-0.68	5.51E-02	2.36E-01
b1186	nhaB	-0.11	6.68E-01	8.18E-01
b1187	fadR	-0.04	8.11E-01	9.12E-01
b1188	ycgB	-0.18	1.53E-01	3.72E-01
b1189	dadA	-0.76	9.20E-02	2.89E-01
b1190	dadX	-0.07	8.35E-01	9.27E-01
b1191	cvrA	0.06	8.22E-01	9.18E-01
b1192	ldcA	0.29	7.35E-02	2.62E-01
b1193	emtA	-0.23	1.87E-01	4.15E-01
b1194	ycgR	-0.06	9.10E-01	9.62E-01
b1195	ymgE	-1.01	2.15E-03	8.70E-02
b1196	ycgY	0.45	1.68E-01	3.90E-01
b1197	treA	-1.09	1.71E-02	1.53E-01
b1198	dhaM	0.47	6.72E-02	2.51E-01
b1199	dhaL	0.21	5.56E-01	7.37E-01
b1200	dhaK	0.11	4.59E-01	6.56E-01
b1201	dhaR	0.22	5.49E-01	7.31E-01
b1202	ycgV	0.22	3.85E-01	6.01E-01
b1203	ychF	0.62	9.86E-03	1.28E-01
b1204	pth	0.16	1.16E-01	3.22E-01
b1205	ychH	-0.77	1.81E-02	1.55E-01
b1206	ychM	0.23	3.59E-01	5.82E-01
b1207	prs	0.99	7.77E-02	2.67E-01
b1208	ispE	0.18	2.30E-01	4.55E-01
b1209	lolB	-0.38	3.65E-02	1.96E-01
b1210	hemA	0.43	2.33E-01	4.58E-01
b1211	prfA	0.26	2.66E-01	4.94E-01
b1212	prmC	0.13	4.77E-01	6.73E-01
b1213	ychQ	-0.47	2.02E-01	4.27E-01
b1214	ychA	0.63	8.76E-03	1.23E-01
b1215	kdsA	0.11	6.50E-01	8.06E-01
b1216	chaA	-0.19	4.73E-01	6.70E-01
b1217	chaB	-0.94	4.83E-02	2.26E-01
b1218	chaC	-0.53	6.72E-02	2.51E-01
b1219	ychN	0.14	3.38E-01	5.65E-01
b1220	ychO	-0.17	6.07E-01	7.77E-01
b1221	narL	-0.07	7.49E-01	8.73E-01
b1222	narX	0.05	7.71E-01	8.88E-01
b1223	narK	-1.31	3.47E-03	9.86E-02
b1224	narG	0.79	3.74E-01	5.94E-01
b1225	narH	0.5	2.07E-01	4.33E-01
b1226	narJ	0.25	4.29E-01	6.36E-01
b1227	narI	-0.46	2.53E-02	1.73E-01
b1228	ychS	-0.66	6.30E-03	1.15E-01
b1232	purU	0.24	3.52E-01	5.76E-01
b1233	ychJ	0.39	3.87E-01	6.03E-01
b1234	rssA	-0.22	2.82E-01	5.11E-01
b1235	rssB	0	9.85E-01	9.92E-01
b1236	galU	0.05	7.93E-01	9.01E-01
b1237	hns	0.35	1.75E-01	4.01E-01
b1238	tdk	-0.38	1.07E-01	3.08E-01
b1239	b1239	-0.34	2.34E-02	1.69E-01
b1240	b1240	0.03	7.94E-01	9.02E-01
b1241	adhE	0.35	1.11E-01	3.15E-01
b1242	ychE	0.48	1.21E-01	3.30E-01
b1243	oppA	1.69	4.87E-02	2.26E-01
b1244	oppB	1.11	6.28E-02	2.45E-01
b1245	oppC	1.08	3.58E-02	1.95E-01
b1246	oppD	0.9	6.95E-03	1.18E-01
b1247	oppF	0.89	5.31E-02	2.31E-01
b1248	yciU	-0.33	8.03E-02	2.71E-01
b1249	cls	-0.12	5.73E-01	7.50E-01
b1250	kch	0.15	1.06E-01	3.08E-01
b1251	yciI	-0.03	9.26E-01	9.65E-01
b1251	yciI	-0.57	2.47E-01	4.75E-01
b1252	tonB	-0.87	1.42E-02	1.44E-01
b1253	yciA	-0.51	1.22E-01	3.30E-01
b1254	yciB	-0.39	1.32E-02	1.43E-01
b1255	yciC	0.02	9.37E-01	9.70E-01
b1256	ompW	0.75	1.55E-01	3.73E-01
b1257	yciE	2.06	3.31E-02	1.88E-01
b1258	yciF	1.24	4.20E-02	2.10E-01
b1259	yciG	-0.56	3.47E-01	5.72E-01
b1259	yciG	-1.22	6.25E-02	2.45E-01
b1260	trpA	-0.38	9.79E-02	2.97E-01
b1261	trpB	-0.06	7.50E-01	8.74E-01
b1262	trpC	-0.48	4.94E-02	2.27E-01
b1263	trpD	-0.11	4.94E-01	6.85E-01
b1264	trpE	-0.11	7.48E-01	8.73E-01
b1266	trpH	0.15	2.55E-01	4.82E-01
b1267	yciO	0.15	5.02E-01	6.92E-01
b1268	yciQ	-0.09	8.18E-01	9.16E-01
b1269	rluB	0.39	2.13E-01	4.39E-01
b1270	btuR	0.01	9.20E-01	9.63E-01
b1271	yciK	-0.39	2.47E-01	4.74E-01
b1272	sohB	0.38	1.48E-01	3.67E-01
b1272	sohB	0.25	8.39E-02	2.76E-01
b1272	sohB	0.25	1.94E-01	4.21E-01
b1272	sohB	0.19	3.29E-01	5.58E-01
b1272	sohB	0.12	2.65E-01	4.92E-01
b1273	yciN	-0.78	4.91E-02	2.27E-01
b1274	topA	-0.38	7.90E-02	2.69E-01
b1275	cysB	0.1	6.23E-01	7.87E-01
b1276	acnA	-0.08	3.61E-01	5.83E-01
b1277	ribA	0.64	1.06E-03	7.39E-02
b1278	pgpB	0.08	4.80E-01	6.75E-01
b1279	yciS	0.28	2.75E-01	5.02E-01
b1280	yciM	0.4	6.40E-02	2.47E-01
b1281	pyrF	0.65	1.42E-01	3.59E-01
b1282	yciH	-0.02	9.73E-01	9.88E-01
b1283	osmB	-0.49	6.05E-02	2.43E-01
b1284	yciT	0.4	2.13E-01	4.39E-01
b1285	gmr	-0.38	3.17E-01	5.46E-01
b1286	rnb	-0.01	9.71E-01	9.87E-01
b1287	yciW	-1.22	3.82E-03	1.00E-01
b1288	fabI	-0.16	4.66E-01	6.63E-01
b1289	ycjD	-0.58	1.74E-02	1.53E-01
b1290	sapF	-0.33	3.96E-01	6.10E-01
b1291	sapD	-0.24	3.67E-01	5.88E-01
b1292	sapC	-0.23	5.21E-02	2.30E-01
b1293	sapB	-0.19	5.10E-01	6.99E-01
b1294	sapA	-0.4	4.31E-02	2.13E-01
b1295	ymjA	0.29	2.60E-02	1.73E-01
b1296	puuP	-0.12	8.47E-02	2.77E-01
b1297	puuA	-0.48	1.19E-01	3.28E-01
b1298	puuD	-0.31	2.50E-01	4.77E-01
b1299	puuR	0.43	1.00E-01	3.01E-01
b1300	puuC	0.13	5.52E-01	7.34E-01
b1301	puuB	0.18	4.49E-01	6.48E-01
b1302	puuE	0.48	8.55E-02	2.79E-01
b1303	pspF	0.36	1.49E-01	3.67E-01
b1304	pspA	-0.75	1.39E-01	3.55E-01
b1305	pspB	-0.65	1.10E-01	3.14E-01
b1306	pspC	-0.38	6.36E-02	2.46E-01
b1307	pspD	-0.26	7.61E-02	2.66E-01
b1308	pspE	0.16	4.14E-01	6.25E-01
b1308	pspE	0.08	5.64E-01	7.44E-01
b1309	ycjM	0.18	7.34E-01	8.65E-01
b1310	ycjN	-0.35	2.59E-02	1.73E-01
b1311	ycjO	-0.27	4.98E-01	6.90E-01
b1312	ycjP	0.47	1.33E-01	3.47E-01
b1313	ycjQ	-1.05	6.37E-02	2.46E-01
b1314	ycjR	-0.15	2.38E-01	4.65E-01
b1315	ycjS	0.24	2.00E-01	4.26E-01
b1316	ycjT	-0.48	3.63E-01	5.85E-01
b1317	ycjU	0.25	4.81E-01	6.75E-01
b1318	ycjV	0.05	7.93E-01	9.01E-01
b1319	ompG	0.09	8.02E-01	9.08E-01
b1320	ycjW	-0.16	6.90E-01	8.33E-01
b1321	ycjX	-0.02	9.13E-01	9.62E-01
b1322	ycjF	-0.17	4.19E-01	6.29E-01
b1323	tyrR	0.16	1.77E-01	4.01E-01
b1324	tpx	0.22	3.87E-01	6.03E-01
b1325	ycjG	-0.14	6.37E-01	7.99E-01
b1326	mpaA	-0.03	7.60E-01	8.80E-01
b1327	ycjY	-0.5	2.15E-01	4.40E-01
b1328	ycjZ	0.14	4.57E-01	6.55E-01
b1329	mppA	0.14	2.05E-01	4.31E-01
b1330	ynaI	0.56	2.56E-01	4.82E-01
b1332	ynaJ	-0.42	5.98E-02	2.42E-01
b1333	uspE	-0.34	2.96E-01	5.25E-01
b1334	fnr	-0.5	3.34E-02	1.89E-01
b1335	ogt	0.29	4.50E-01	6.49E-01
b1336	abgT	-0.15	1.65E-02	1.53E-01
b1337	abgB	0.32	5.84E-01	7.59E-01
b1338	abgA	0.21	3.78E-01	5.96E-01
b1339	abgR	-0.39	6.25E-02	2.45E-01
b1340	ydaL	0.15	3.40E-01	5.66E-01
b1341	ydaM	-0.1	6.62E-01	8.13E-01
b1342	ydaN	-0.57	4.73E-02	2.23E-01
b1343	dbpA	0.14	3.82E-01	6.00E-01
b1344	ttcA	-0.09	5.33E-01	7.17E-01
b1345	intR	-0.64	1.25E-01	3.34E-01
b1346	ydaQ	0.03	8.43E-01	9.32E-01
b1347	ydaC	0.15	2.97E-01	5.26E-01
b1348	lar	0.07	8.64E-01	9.42E-01
b1349	recT	0.17	5.36E-01	7.20E-01
b1350	recE	-0.34	2.37E-01	4.64E-01
b1351	racC	-0.61	3.40E-01	5.66E-01
b1352	kilR	0.09	8.78E-01	9.47E-01
b1353	sieB	-0.67	1.53E-01	3.72E-01
b1354	b1354	-0.27	5.26E-01	7.10E-01
b1355	ydaG	-0.78	5.41E-02	2.34E-01
b1356	racR	0.5	2.29E-02	1.67E-01
b1357	ydaS	-0.31	1.12E-01	3.16E-01
b1358	ydaT	-0.47	2.11E-01	4.37E-01
b1359	ydaU	-0.17	4.72E-01	6.69E-01
b1360	ydaV	-0.51	3.61E-02	1.96E-01
b1361	ydaW	0.02	9.38E-01	9.71E-01
b1362	rzpR	-0.34	1.83E-01	4.09E-01
b1363	trkG	-0.38	2.33E-01	4.58E-01
b1364	b1364	0.04	8.50E-01	9.35E-01
b1365	ynaK	-0.44	1.50E-01	3.69E-01
b1366	ydaY	-0.15	7.36E-01	8.66E-01
b1367	b1367	-0.11	5.42E-01	7.24E-01
b1368	ynaA	0.19	2.24E-01	4.49E-01
b1369	b1369	-0.41	9.80E-02	2.97E-01
b1370	insH	-0.26	1.55E-01	3.73E-01
b1371	b1371	-0.81	1.17E-02	1.36E-01
b1371	b1371	-0.88	3.89E-02	2.00E-01
b1372	stfR	0.07	8.44E-01	9.32E-01
b1373	tfaR	-0.42	2.41E-01	4.68E-01
b1374	pinR	-0.52	7.06E-02	2.57E-01
b1375	ynaE	0.15	4.26E-01	6.33E-01
b1376	uspF	0.4	4.83E-03	1.06E-01
b1377	ompN	-0.63	2.01E-03	8.70E-02
b1378	ydbK	0.19	3.05E-02	1.83E-01
b1379	hslJ	0.02	9.26E-01	9.65E-01
b1380	ldhA	0.37	4.13E-02	2.09E-01
b1381	ydbH	0.35	6.14E-02	2.44E-01
b1382	ynbE	0.12	5.54E-01	7.35E-01
b1383	ydbL	0.07	8.40E-01	9.30E-01
b1384	feaR	-0.38	3.77E-01	5.96E-01
b1385	feaB	-0.55	7.05E-02	2.57E-01
b1386	tynA	-0.6	4.97E-03	1.07E-01
b1387	maoC	-0.38	5.56E-03	1.09E-01
b1388	paaA	-0.3	1.62E-01	3.83E-01
b1389	paaB	-0.34	1.87E-02	1.56E-01
b1390	paaC	-0.4	5.90E-02	2.41E-01
b1391	paaD	-0.1	2.64E-01	4.91E-01
b1392	paaE	-0.6	5.06E-02	2.27E-01
b1393	paaF	-0.21	6.87E-01	8.31E-01
b1394	paaG	-0.08	7.12E-01	8.51E-01
b1395	paaH	-0.36	3.02E-01	5.31E-01
b1396	paaI	-0.05	8.74E-01	9.46E-01
b1397	paaJ	-0.45	4.51E-02	2.19E-01
b1398	paaK	-0.2	1.81E-01	4.06E-01
b1399	paaX	-0.35	2.68E-01	4.96E-01
b1400	paaY	-0.29	1.06E-02	1.33E-01
b1401	b1401	0.06	6.96E-01	8.38E-01
b1405	b1405	0.17	5.03E-02	2.27E-01
b1406	ydbC	-0.14	3.41E-01	5.67E-01
b1407	ydbD	-0.06	5.77E-01	7.53E-01
b1408	ynbA	-0.34	2.23E-02	1.66E-01
b1409	ynbB	0.03	9.49E-01	9.76E-01
b1410	ynbC	-0.4	1.07E-01	3.08E-01
b1411	ynbD	0.54	6.30E-02	2.45E-01
b1412	azoR	-0.33	2.94E-01	5.25E-01
b1413	hrpA	-0.17	6.94E-02	2.55E-01
b1414	ydcF	0.27	1.75E-02	1.53E-01
b1415	aldA	0.08	8.09E-01	9.11E-01
b1416	b1416	2	6.64E-03	1.16E-01
b1417	b1417	1.5	3.84E-02	1.99E-01
b1418	cybB	-0.2	1.58E-01	3.78E-01
b1419	ydcA	-0.09	8.50E-01	9.35E-01
b1420	mokB	0.34	1.28E-01	3.40E-01
b1420	mokB	0.13	6.89E-01	8.32E-01
b1421	trg	0.59	1.52E-02	1.46E-01
b1422	ydcI	-0.44	2.96E-03	9.44E-02
b1423	ydcJ	-1.05	8.07E-02	2.71E-01
b1424	mdoD	0.3	1.57E-01	3.76E-01
b1425	b1425	-0.06	8.07E-01	9.10E-01
b1426	ydcH	0.71	6.78E-02	2.53E-01
b1427	rimL	0.6	6.46E-02	2.48E-01
b1428	ydcK	-0.32	3.24E-01	5.53E-01
b1429	tehA	0.15	6.98E-01	8.39E-01
b1430	tehB	0.14	6.31E-01	7.94E-01
b1431	ydcL	-0.49	1.92E-01	4.19E-01
b1432	ydcM	0.48	9.06E-02	2.88E-01
b1433	ydcO	0.09	4.34E-01	6.39E-01
b1434	ydcN	0.24	2.13E-01	4.39E-01
b1435	ydcP	0.22	4.33E-01	6.39E-01
b1436	yncJ	-0.15	7.47E-01	8.73E-01
b1437	b1437	-0.45	4.63E-02	2.21E-01
b1438	ydcQ	-0.05	9.18E-01	9.63E-01
b1439	ydcR	-0.13	6.78E-01	8.26E-01
b1440	ydcS	-0.63	1.41E-01	3.57E-01
b1441	ydcT	0.19	5.25E-01	7.10E-01
b1442	ydcU	0.14	3.96E-01	6.10E-01
b1443	ydcV	-0.46	8.12E-02	2.72E-01
b1444	ydcW	0.78	2.10E-02	1.62E-01
b1445	ydcX	0.72	7.59E-02	2.66E-01
b1445	ydcX	0.46	6.10E-02	2.43E-01
b1446	ydcY	0.29	1.19E-03	7.63E-02
b1447	ydcZ	0.23	1.54E-01	3.73E-01
b1448	yncA	-0.17	2.16E-01	4.40E-01
b1449	yncB	-0.1	4.51E-01	6.50E-01
b1450	yncC	-0.18	5.55E-01	7.36E-01
b1451	yncD	-0.35	8.49E-02	2.78E-01
b1452	yncE	0.56	8.72E-02	2.82E-01
b1453	ansP	0.04	9.21E-01	9.63E-01
b1454	yncG	-0.53	1.65E-01	3.86E-01
b1455	yncH	-0.05	9.18E-01	9.63E-01
b1456	rhsE	0.21	5.03E-01	6.93E-01
b1457	ydcD	0.92	1.10E-02	1.34E-01
b1458	b1458	0.22	5.59E-01	7.39E-01
b1459	yncI	-0.12	8.53E-01	9.36E-01
b1460	ydcC	-0.45	1.86E-01	4.13E-01
b1461	pptA	-0.01	9.83E-01	9.91E-01
b1462	yddH	-0.3	5.04E-01	6.93E-01
b1463	nhoA	0.07	4.91E-01	6.83E-01
b1464	yddE	0.92	2.93E-03	9.40E-02
b1465	narV	0.25	3.02E-01	5.31E-01
b1466	narW	0.22	3.46E-01	5.71E-01
b1467	narY	0.11	5.38E-01	7.21E-01
b1468	narZ	0.43	1.99E-01	4.26E-01
b1469	narU	-0.2	1.04E-01	3.05E-01
b1470	yddJ	0.04	8.81E-01	9.47E-01
b1470	yddJ	-0.02	9.61E-01	9.81E-01
b1470	yddJ	-0.36	4.74E-01	6.70E-01
b1470	yddJ	-0.39	3.09E-01	5.37E-01
b1470	yddJ	-0.67	9.58E-02	2.94E-01
b1471	yddK	-0.47	4.67E-01	6.63E-01
b1472	yddL	0.78	2.15E-01	4.40E-01
b1473	yddG	-0.4	1.70E-01	3.94E-01
b1474	fdnG	-0.14	5.21E-01	7.08E-01
b1475	fdnH	-0.24	2.31E-01	4.56E-01
b1476	fdnI	-0.89	8.98E-03	1.23E-01
b1477	yddM	-0.12	6.40E-01	8.01E-01
b1477	yddM	-0.13	4.44E-01	6.46E-01
b1478	adhP	0.51	3.03E-01	5.31E-01
b1479	maeA	0.67	3.44E-03	9.86E-02
b1481	bdm	0.06	8.50E-01	9.35E-01
b1482	osmC	0.07	7.74E-01	8.90E-01
b1483	ddpF	0.01	9.02E-01	9.58E-01
b1484	ddpD	-0.01	9.61E-01	9.81E-01
b1485	ddpC	-0.24	4.75E-01	6.71E-01
b1486	ddpB	-0.01	9.54E-01	9.78E-01
b1487	ddpA	-0.35	3.77E-01	5.96E-01
b1488	ddpX	-0.87	1.01E-01	3.02E-01
b1489	dos	-0.48	1.16E-01	3.22E-01
b1490	yddV	-1.06	4.05E-02	2.06E-01
b1491	yddW	0.15	7.37E-01	8.67E-01
b1492	gadC	1.25	1.51E-01	3.69E-01
b1493	gadB	1.29	9.49E-02	2.93E-01
b1494	pqqL	-0.21	7.41E-01	8.69E-01
b1495	yddB	0.6	1.51E-01	3.69E-01
b1496	yddA	-0.09	6.67E-01	8.17E-01
b1497	ydeM	-0.34	4.17E-01	6.27E-01
b1498	ydeN	-0.26	5.90E-01	7.63E-01
b1499	ydeO	0.06	8.40E-01	9.30E-01
b1500	yneN	-0.16	9.35E-02	2.91E-01
b1501	ydeP	0.25	5.90E-01	7.63E-01
b1502	ydeQ	-0.26	3.83E-01	6.00E-01
b1503	ydeR	0.2	6.35E-01	7.98E-01
b1504	ydeS	-0.2	4.23E-01	6.31E-01
b1505	ydeT	-0.29	5.55E-01	7.36E-01
b1506	yneL	0.33	4.03E-01	6.15E-01
b1507	hipA	0.29	7.84E-02	2.69E-01
b1508	hipB	-0.42	1.25E-01	3.36E-01
b1509	ydeU	-0.38	1.02E-01	3.02E-01
b1510	ydeK	-0.32	2.69E-01	4.96E-01
b1511	lsrK	0.05	8.64E-01	9.42E-01
b1512	lsrR	0.43	1.07E-02	1.33E-01
b1513	lsrA	0.03	9.10E-01	9.62E-01
b1514	lsrC	0.11	5.05E-01	6.95E-01
b1515	lsrD	0.45	2.32E-01	4.57E-01
b1516	lsrB	0.39	1.98E-01	4.25E-01
b1517	lsrF	0.59	6.63E-02	2.51E-01
b1518	lsrG	0.84	9.31E-02	2.91E-01
b1519	tam	-1.32	1.72E-02	1.53E-01
b1520	yneE	-0.13	4.82E-01	6.76E-01
b1521	uxaB	-0.07	4.89E-01	6.82E-01
b1522	yneF	0.46	4.34E-03	1.05E-01
b1523	yneG	0.29	1.24E-01	3.34E-01
b1524	yneH	0.11	6.55E-01	8.09E-01
b1525	sad	0.39	2.04E-02	1.60E-01
b1526	yneJ	-0.35	7.88E-02	2.69E-01
b1527	yneK	-0.02	9.17E-01	9.63E-01
b1528	ydeA	0	9.83E-01	9.91E-01
b1529	marC	-0.52	1.35E-02	1.43E-01
b1530	marR	-0.2	6.26E-01	7.89E-01
b1531	marA	-0.17	6.74E-01	8.22E-01
b1532	marB	-0.22	4.36E-01	6.40E-01
b1533	eamA	-0.14	4.46E-01	6.47E-01
b1534	ydeE	-0.3	4.30E-02	2.13E-01
b1535	ydeH	0.37	4.17E-01	6.27E-01
b1536	ydeI	-0.65	4.80E-03	1.06E-01
b1537	ydeJ	-0.52	1.28E-01	3.40E-01
b1538	dcp	0	9.86E-01	9.92E-01
b1539	ydfG	0.3	2.62E-02	1.73E-01
b1540	ydfH	-0.01	9.78E-01	9.89E-01
b1541	ydfZ	0.99	1.99E-01	4.26E-01
b1542	ydfI	-0.17	5.83E-01	7.58E-01
b1543	b1543	-0.48	2.56E-02	1.73E-01
b1547	ydfN	0.08	7.29E-01	8.63E-01
b1549	ydfO	-0.62	1.55E-01	3.73E-01
b1550	gnsB	1.31	4.13E-02	2.09E-01
b1551	ynfN	0.72	3.49E-03	9.86E-02
b1552	cspI	0.99	2.65E-03	9.00E-02
b1553	ydfP	-0.55	6.21E-02	2.45E-01
b1554	arrQ	-0.38	9.83E-02	2.98E-01
b1555	ydfR	0.03	8.88E-01	9.49E-01
b1556	essQ	-0.12	6.94E-01	8.37E-01
b1556	essQ	-0.34	2.28E-01	4.52E-01
b1557	cspB	3.4	7.28E-04	7.21E-02
b1558	cspF	-0.24	6.14E-01	7.81E-01
b1559	quuQ	0.15	4.91E-01	6.83E-01
b1560	ydfU	0.1	8.80E-01	9.47E-01
b1561	rem	-0.16	1.05E-01	3.06E-01
b1562	hokD	-0.66	8.19E-02	2.74E-01
b1563	relE	-0.76	3.30E-02	1.88E-01
b1564	relB	-0.14	7.31E-01	8.63E-01
b1565	ydfV	-0.19	2.24E-01	4.49E-01
b1566	flxA	0.19	4.50E-01	6.49E-01
b1567	ydfW	-0.52	5.33E-02	2.31E-01
b1568	ydfX	-0.43	3.35E-03	9.86E-02
b1569	dicC	-0.06	6.87E-01	8.31E-01
b1570	dicA	-0.7	8.56E-02	2.79E-01
b1571	ydfA	-0.6	7.91E-02	2.69E-01
b1572	ydfB	-0.45	2.14E-01	4.40E-01
b1573	rzpQ	-0.59	1.14E-01	3.19E-01
b1575	dicB	0.02	9.64E-01	9.83E-01
b1576	ydfD	0.2	6.67E-01	8.17E-01
b1577	ydfE	-0.33	9.13E-02	2.89E-01
b1579	intQ	-0.25	2.83E-01	5.11E-01
b1580	rspB	-0.04	8.87E-01	9.49E-01
b1581	rspA	-0.19	6.63E-01	8.15E-01
b1582	ynfA	-0.19	2.30E-01	4.55E-01
b1583	ynfB	0.24	3.12E-01	5.40E-01
b1584	speG	0.78	6.47E-02	2.48E-01
b1585	ynfC	-0.83	5.11E-02	2.28E-01
b1586	ynfD	-0.63	1.05E-01	3.06E-01
b1587	ynfE	-0.08	7.76E-01	8.91E-01
b1588	ynfF	0.11	7.24E-01	8.58E-01
b1589	ynfG	-0.04	9.03E-01	9.58E-01
b1590	ynfH	0.16	3.80E-01	5.97E-01
b1591	dmsD	0.88	3.03E-02	1.83E-01
b1592	clcB	-0.09	4.75E-01	6.71E-01
b1593	ynfK	1.3	4.46E-02	2.17E-01
b1594	dgsA	0.29	3.12E-01	5.40E-01
b1595	ynfL	-0.53	3.49E-03	9.86E-02
b1596	ynfM	-0.12	6.25E-01	7.89E-01
b1597	asr	-0.12	1.91E-01	4.19E-01
b1598	ydgD	0.68	1.80E-03	8.70E-02
b1599	mdtI	0.78	6.34E-02	2.46E-01
b1600	mdtJ	0.68	1.51E-01	3.69E-01
b1601	tqsA	-0.17	6.50E-01	8.06E-01
b1602	pntB	0.21	4.15E-01	6.25E-01
b1603	pntA	0.12	4.86E-01	6.80E-01
b1604	ydgH	0.51	7.68E-02	2.67E-01
b1605	ydgI	-0.67	1.64E-02	1.53E-01
b1606	folM	-0.04	8.96E-01	9.54E-01
b1607	ydgC	0.01	9.42E-01	9.73E-01
b1608	rstA	0.15	7.43E-01	8.71E-01
b1609	rstB	0.1	4.78E-01	6.74E-01
b1610	tus	-0.3	2.13E-01	4.39E-01
b1611	fumC	-1.7	2.48E-02	1.72E-01
b1612	fumA	-0.48	1.66E-01	3.88E-01
b1613	manA	0.04	8.18E-01	9.16E-01
b1614	ydgA	0.37	4.76E-02	2.24E-01
b1615	uidC	-0.61	9.79E-02	2.97E-01
b1616	uidB	-0.19	2.16E-01	4.40E-01
b1617	uidA	-0.23	5.39E-01	7.22E-01
b1618	uidR	0.05	7.08E-01	8.48E-01
b1619	hdhA	-0.65	5.03E-02	2.27E-01
b1620	malI	-0.21	5.80E-01	7.56E-01
b1621	malX	-0.4	9.52E-02	2.93E-01
b1622	malY	0.06	8.04E-01	9.09E-01
b1623	add	-0.24	3.45E-01	5.71E-01
b1624	ydgJ	0.18	4.54E-01	6.52E-01
b1625	cnu	0.83	1.77E-01	4.01E-01
b1626	ydgK	0.58	1.39E-01	3.55E-01
b1627	rsxA	0.23	6.85E-01	8.31E-01
b1628	rsxB	-0.45	1.73E-01	3.97E-01
b1629	rsxC	-0.19	5.77E-01	7.53E-01
b1630	rsxD	0.04	9.14E-01	9.63E-01
b1631	rsxG	-0.26	3.87E-01	6.03E-01
b1632	rsxE	-0.75	1.11E-02	1.34E-01
b1633	nth	0.36	5.43E-01	7.24E-01
b1634	tppB	0.35	2.06E-01	4.31E-01
b1635	gst	-0.51	1.14E-01	3.19E-01
b1636	pdxY	0.74	1.07E-01	3.09E-01
b1637	tyrS	1.18	2.46E-02	1.72E-01
b1638	pdxH	0.06	8.38E-01	9.29E-01
b1639	ydhA	0.64	5.47E-02	2.35E-01
b1640	anmK	-0.42	1.74E-01	3.98E-01
b1641	slyB	-0.04	7.92E-01	9.01E-01
b1642	slyA	-0.33	6.66E-02	2.51E-01
b1643	ydhI	-0.11	3.64E-01	5.86E-01
b1644	ydhJ	0.48	3.36E-01	5.63E-01
b1644	ydhJ	0.25	2.41E-01	4.68E-01
b1644	ydhJ	0.16	6.55E-01	8.09E-01
b1644	ydhJ	0	1.00E+00	1.00E+00
b1644	ydhJ	-0.15	6.47E-01	8.05E-01
b1645	ydhK	-0.67	2.04E-01	4.30E-01
b1646	sodC	-0.7	8.42E-02	2.77E-01
b1647	ydhF	-0.48	1.79E-01	4.04E-01
b1648	ydhL	-0.65	1.57E-01	3.76E-01
b1648	ydhL	-0.93	6.38E-02	2.47E-01
b1649	ydhM	-0.45	1.86E-01	4.13E-01
b1650	nemA	-0.21	1.20E-01	3.28E-01
b1651	gloA	0.12	4.49E-01	6.48E-01
b1652	rnt	0.43	2.57E-01	4.83E-01
b1653	lhr	-0.16	5.22E-01	7.08E-01
b1654	grxD	-0.52	8.90E-02	2.85E-01
b1655	ydhO	-0.65	7.73E-02	2.67E-01
b1656	sodB	0.33	1.98E-01	4.25E-01
b1657	ydhP	-0.11	4.08E-01	6.19E-01
b1658	purR	0.76	6.67E-02	2.51E-01
b1659	ydhB	-0.48	4.93E-02	2.27E-01
b1660	ydhC	0.02	9.60E-01	9.81E-01
b1661	cfa	-0.17	5.97E-01	7.68E-01
b1662	ribC	-0.31	2.75E-02	1.76E-01
b1663	mdtK	0.02	8.86E-01	9.49E-01
b1664	ydhQ	-0.03	6.96E-01	8.38E-01
b1667	ydhR	-0.29	2.67E-01	4.94E-01
b1668	ydhS	0.07	1.24E-01	3.33E-01
b1669	ydhT	-0.14	4.21E-01	6.29E-01
b1670	ydhU	0.13	2.91E-01	5.21E-01
b1671	ydhX	-0.15	4.63E-01	6.60E-01
b1672	ydhW	-0.16	2.84E-01	5.12E-01
b1673	ydhV	-0.15	5.08E-01	6.98E-01
b1674	ydhY	-0.05	9.16E-01	9.63E-01
b1675	ydhZ	-0.43	1.73E-01	3.97E-01
b1676	pykF	-0.63	1.36E-01	3.51E-01
b1677	lpp	0.2	5.97E-01	7.68E-01
b1678	ynhG	-0.26	3.79E-02	1.99E-01
b1679	sufE	0.58	1.38E-01	3.55E-01
b1680	sufS	0.11	4.42E-01	6.44E-01
b1681	sufD	-0.1	4.45E-01	6.46E-01
b1682	sufC	0.12	3.98E-01	6.11E-01
b1683	sufB	-0.17	2.05E-01	4.31E-01
b1684	sufA	-0.68	2.99E-02	1.81E-01
b1684	sufA	-0.7	1.83E-02	1.55E-01
b1684	sufA	-0.72	1.34E-02	1.43E-01
b1684	sufA	-0.85	1.17E-02	1.36E-01
b1684	sufA	-0.89	7.16E-03	1.18E-01
b1685	ydiH	0.53	3.56E-01	5.79E-01
b1686	ydiI	0.89	1.08E-02	1.33E-01
b1687	ydiJ	0.8	1.13E-01	3.18E-01
b1688	ydiK	-0.13	2.63E-01	4.90E-01
b1688	ydiK	-0.16	1.78E-01	4.03E-01
b1688	ydiK	-0.34	3.10E-02	1.84E-01
b1688	ydiK	-0.35	1.20E-02	1.37E-01
b1688	ydiK	-0.41	1.75E-02	1.53E-01
b1689	ydiL	-0.92	3.55E-02	1.93E-01
b1690	ydiM	-0.37	1.11E-01	3.15E-01
b1691	ydiN	0.18	2.23E-01	4.48E-01
b1692	ydiB	0.29	4.99E-01	6.90E-01
b1693	aroD	0.59	5.78E-02	2.40E-01
b1694	ydiF	-0.03	9.11E-01	9.62E-01
b1695	ydiO	-0.14	6.04E-01	7.75E-01
b1696	ydiP	-0.48	2.10E-02	1.62E-01
b1697	ydiQ	-0.39	1.14E-01	3.20E-01
b1697	ydiQ	-0.43	3.19E-02	1.86E-01
b1697	ydiQ	-0.5	9.78E-03	1.28E-01
b1697	ydiQ	-0.54	2.34E-01	4.60E-01
b1697	ydiQ	-0.7	1.15E-01	3.20E-01
b1698	ydiR	-0.13	3.84E-01	6.00E-01
b1699	ydiS	0.01	9.75E-01	9.88E-01
b1700	ydiT	-0.69	1.45E-02	1.45E-01
b1701	fadK	-0.28	3.94E-01	6.08E-01
b1702	pps	1.19	1.08E-02	1.33E-01
b1703	ydiA	-0.19	3.78E-01	5.96E-01
b1704	aroH	-0.21	6.36E-01	7.99E-01
b1705	ydiE	-0.34	1.68E-01	3.90E-01
b1706	ydiU	-0.04	8.50E-01	9.35E-01
b1707	ydiV	0.15	6.06E-01	7.76E-01
b1708	nlpC	0.19	2.55E-01	4.82E-01
b1709	btuD	0.06	8.06E-01	9.10E-01
b1710	btuE	-0.77	2.63E-02	1.73E-01
b1711	btuC	0.13	4.99E-01	6.90E-01
b1712	ihfA	-0.89	4.03E-03	1.04E-01
b1713	pheT	-0.82	1.29E-03	7.92E-02
b1714	pheS	0.71	2.94E-02	1.81E-01
b1716	rplT	0.78	8.01E-02	2.71E-01
b1717	rpmI	1.57	1.42E-02	1.44E-01
b1718	infC	0.89	3.65E-02	1.96E-01
b1719	thrS	0.07	7.26E-01	8.60E-01
b1720	b1720	-0.46	1.65E-01	3.86E-01
b1721	b1721	-0.05	9.24E-01	9.65E-01
b1722	ydiY	0.63	4.13E-01	6.24E-01
b1723	pfkB	-0.25	3.66E-01	5.88E-01
b1724	ydiZ	-0.75	7.60E-02	2.66E-01
b1725	yniA	0.1	4.21E-01	6.29E-01
b1726	yniB	-0.46	9.26E-02	2.91E-01
b1727	yniC	-0.22	3.04E-01	5.31E-01
b1728	ydjM	-0.25	4.84E-01	6.77E-01
b1729	ydjN	-0.7	5.55E-02	2.37E-01
b1730	ydjO	-0.29	4.05E-01	6.16E-01
b1731	cedA	-0.22	1.43E-01	3.60E-01
b1732	katE	0.9	3.30E-02	1.88E-01
b1733	chbG	0.41	1.84E-02	1.55E-01
b1734	chbF	-0.31	2.84E-02	1.79E-01
b1735	chbR	0.1	2.67E-01	4.94E-01
b1736	chbA	0.06	7.55E-01	8.77E-01
b1737	chbC	-0.13	6.58E-01	8.10E-01
b1738	chbB	0.33	1.11E-01	3.15E-01
b1739	osmE	-1.46	1.01E-03	7.39E-02
b1740	nadE	-0.09	6.16E-01	7.82E-01
b1741	cho	0.27	1.50E-01	3.69E-01
b1742	ves	-0.36	1.77E-01	4.02E-01
b1743	spy	-1.08	8.48E-03	1.23E-01
b1743	spy	-1.1	1.23E-02	1.39E-01
b1743	spy	-1.1	1.19E-02	1.36E-01
b1743	spy	-1.2	1.65E-02	1.53E-01
b1743	spy	-1.24	7.80E-03	1.20E-01
b1744	astE	-0.76	1.58E-02	1.49E-01
b1745	astB	-1.17	1.21E-02	1.38E-01
b1746	astD	-1.45	2.73E-02	1.75E-01
b1747	astA	-1.56	2.85E-02	1.79E-01
b1748	astC	-2.26	2.55E-02	1.73E-01
b1749	xthA	-0.2	4.12E-01	6.22E-01
b1750	ydjX	-0.06	8.06E-01	9.10E-01
b1751	ydjY	0.03	7.88E-01	8.98E-01
b1752	ydjZ	-0.25	2.96E-01	5.25E-01
b1753	ynjA	-0.29	2.77E-01	5.03E-01
b1754	ynjB	-0.33	5.88E-03	1.11E-01
b1755	ynjC	-0.16	2.67E-01	4.94E-01
b1756	ynjD	0.03	8.45E-01	9.33E-01
b1757	ynjE	-0.26	4.35E-01	6.40E-01
b1758	ynjF	-0.04	7.45E-01	8.72E-01
b1759	nudG	0.04	8.52E-01	9.36E-01
b1760	ynjH	-0.34	2.12E-02	1.62E-01
b1761	gdhA	0.63	7.61E-02	2.66E-01
b1762	ynjI	0.11	7.48E-01	8.73E-01
b1763	topB	0.18	5.33E-01	7.17E-01
b1764	selD	0.28	1.73E-01	3.97E-01
b1765	ydjA	0.03	9.32E-01	9.67E-01
b1766	sppA	-0.12	5.67E-01	7.46E-01
b1767	ansA	0.08	8.16E-01	9.15E-01
b1768	pncA	0.45	2.22E-01	4.47E-01
b1769	ydjE	-0.11	5.00E-01	6.91E-01
b1770	ydjF	0.15	3.43E-01	5.69E-01
b1771	ydjG	0	9.89E-01	9.94E-01
b1772	ydjH	0.03	8.24E-01	9.20E-01
b1773	ydjI	-0.39	2.33E-02	1.68E-01
b1774	ydjJ	0.11	8.21E-01	9.18E-01
b1775	ydjK	-0.54	1.53E-01	3.72E-01
b1776	ydjL	-0.42	3.13E-01	5.42E-01
b1777	yeaC	0.5	3.98E-02	2.03E-01
b1778	msrB	-0.38	2.40E-02	1.70E-01
b1779	gapA	0.85	7.90E-02	2.69E-01
b1780	yeaD	0.35	4.58E-01	6.55E-01
b1781	yeaE	0.1	6.36E-01	7.99E-01
b1782	mipA	0.76	4.97E-05	2.99E-02
b1783	yeaG	-0.27	3.40E-01	5.66E-01
b1784	yeaH	0.58	4.14E-02	2.09E-01
b1785	yeaI	-0.23	4.71E-01	6.68E-01
b1786	yeaJ	0.25	4.04E-01	6.16E-01
b1787	yeaK	-0.02	9.17E-01	9.63E-01
b1788	yoaI	-0.56	1.04E-01	3.05E-01
b1789	yeaL	-0.81	7.54E-02	2.65E-01
b1790	yeaM	0.15	2.75E-01	5.02E-01
b1791	yeaN	-0.76	1.53E-01	3.72E-01
b1792	yeaO	-0.4	1.17E-01	3.24E-01
b1793	yoaF	-0.34	3.79E-02	1.99E-01
b1794	yeaP	-0.11	5.64E-01	7.44E-01
b1795	yeaQ	-1.56	1.65E-03	8.70E-02
b1796	yoaG	-0.34	3.50E-01	5.74E-01
b1797	yeaR	-0.58	9.69E-02	2.96E-01
b1798	leuE	0.41	2.68E-01	4.96E-01
b1799	yeaT	-0.02	9.20E-01	9.63E-01
b1800	yeaU	0.13	6.01E-01	7.72E-01
b1801	yeaV	0.05	9.30E-01	9.66E-01
b1802	yeaW	-0.38	5.03E-01	6.93E-01
b1803	yeaX	-0.57	5.30E-02	2.31E-01
b1804	rnd	0.23	6.15E-01	7.82E-01
b1805	fadD	-1.43	8.14E-03	1.22E-01
b1806	yeaY	-0.92	2.36E-02	1.70E-01
b1807	yeaZ	-0.12	7.20E-01	8.56E-01
b1808	yoaA	0.34	6.54E-02	2.49E-01
b1809	yoaB	0.64	1.90E-01	4.18E-01
b1810	yoaC	-0.97	1.61E-02	1.51E-01
b1811	yoaH	0.29	4.96E-01	6.87E-01
b1812	pabB	0.63	3.18E-02	1.86E-01
b1813	nudL	-0.89	3.30E-02	1.88E-01
b1814	sdaA	0.21	3.71E-01	5.92E-01
b1815	yoaD	-0.56	2.61E-02	1.73E-01
b1816	yoaE	1.12	4.79E-03	1.06E-01
b1817	manX	0.21	3.65E-01	5.87E-01
b1818	manY	0.38	3.21E-01	5.50E-01
b1819	manZ	0.85	8.32E-04	7.28E-02
b1820	yobD	0.53	2.05E-01	4.31E-01
b1821	yebN	-0.27	3.25E-01	5.54E-01
b1822	rrmA	-0.22	4.91E-01	6.83E-01
b1823	cspC	1.13	6.77E-03	1.17E-01
b1825	yebO	1.04	5.13E-03	1.08E-01
b1827	kdgR	0.02	9.38E-01	9.71E-01
b1828	yebQ	-0.45	1.57E-01	3.76E-01
b1829	htpX	0.5	8.08E-02	2.71E-01
b1830	prc	-0.04	8.81E-01	9.47E-01
b1832	yebR	0.49	7.63E-02	2.66E-01
b1833	yebS	0.02	8.71E-01	9.45E-01
b1834	yebT	-0.02	9.11E-01	9.62E-01
b1835	rsmF	-0.78	4.78E-02	2.24E-01
b1836	yebV	0.49	4.49E-01	6.48E-01
b1837	yebW	-0.54	5.12E-03	1.08E-01
b1837	yebW	-0.66	1.84E-02	1.55E-01
b1838	pphA	0.26	2.39E-01	4.65E-01
b1839	yebY	-0.51	1.21E-03	7.64E-02
b1840	yebZ	0.06	5.70E-01	7.48E-01
b1841	yobA	0.13	5.21E-01	7.08E-01
b1842	holE	0.18	5.50E-01	7.32E-01
b1843	yobB	-0.16	3.87E-01	6.03E-01
b1844	exoX	0.16	5.42E-01	7.24E-01
b1845	ptrB	-0.16	3.58E-01	5.81E-01
b1846	yebE	0.48	2.04E-01	4.30E-01
b1847	yebF	1.08	5.59E-04	6.70E-02
b1848	yebG	0.72	3.04E-02	1.83E-01
b1849	purT	0.03	8.81E-01	9.47E-01
b1850	eda	0.76	3.04E-02	1.83E-01
b1851	edd	-0.4	7.09E-03	1.18E-01
b1852	zwf	-0.07	7.23E-01	8.58E-01
b1853	yebK	-0.54	8.30E-02	2.75E-01
b1854	pykA	0.23	1.08E-01	3.10E-01
b1855	lpxM	-0.58	7.03E-02	2.57E-01
b1856	yebA	0.12	7.36E-01	8.66E-01
b1857	znuA	0.37	2.91E-01	5.21E-01
b1858	znuC	0.61	5.89E-02	2.41E-01
b1859	znuB	0.43	1.01E-01	3.02E-01
b1860	ruvB	0.37	1.43E-01	3.59E-01
b1861	ruvA	0.55	2.95E-02	1.81E-01
b1862	yebB	-0.29	2.01E-01	4.27E-01
b1863	ruvC	0.4	2.38E-01	4.65E-01
b1864	yebC	0.29	2.31E-01	4.56E-01
b1865	nudB	1.08	2.97E-02	1.81E-01
b1865	nudB	0.97	2.56E-02	1.73E-01
b1865	nudB	0.96	2.40E-02	1.70E-01
b1865	nudB	0.93	5.19E-02	2.29E-01
b1865	nudB	0.88	5.38E-03	1.08E-01
b1866	aspS	0.83	1.17E-02	1.36E-01
b1867	yecD	0.04	4.23E-01	6.31E-01
b1868	yecE	0.35	1.71E-01	3.96E-01
b1869	yecN	0.19	2.89E-02	1.80E-01
b1870	cmoA	-0.03	9.54E-01	9.78E-01
b1871	cmoB	0.99	5.08E-02	2.27E-01
b1872	torZ	0.12	7.82E-01	8.95E-01
b1873	torY	-0.62	5.60E-02	2.38E-01
b1874	cutC	-0.1	7.29E-01	8.62E-01
b1875	yecM	-0.4	2.17E-03	8.70E-02
b1876	argS	0.25	5.72E-02	2.39E-01
b1877	yecT	-0.04	7.78E-01	8.92E-01
b1878	flhE	-0.03	9.20E-01	9.63E-01
b1879	flhA	-0.36	2.02E-01	4.27E-01
b1880	flhB	-0.03	9.26E-01	9.65E-01
b1881	cheZ	-0.59	9.41E-03	1.26E-01
b1882	cheY	-0.32	6.14E-03	1.14E-01
b1883	cheB	-0.06	6.86E-01	8.31E-01
b1883	cheB	-0.11	6.17E-01	7.83E-01
b1883	cheB	-0.24	2.27E-01	4.51E-01
b1883	cheB	-0.3	2.17E-01	4.42E-01
b1883	cheB	-0.37	2.16E-01	4.40E-01
b1884	cheR	-0.31	5.00E-01	6.90E-01
b1885	tap	-0.19	2.21E-02	1.64E-01
b1886	tar	0.17	6.39E-01	8.01E-01
b1887	cheW	-0.42	3.78E-02	1.99E-01
b1888	cheA	-0.1	8.13E-01	9.13E-01
b1889	motB	0.13	5.76E-01	7.53E-01
b1890	motA	-0.17	4.79E-01	6.74E-01
b1891	flhC	-0.04	8.82E-01	9.48E-01
b1892	flhD	0.22	7.41E-01	8.69E-01
b1895	uspC	0.59	4.85E-02	2.26E-01
b1896	otsA	0.4	9.58E-02	2.93E-01
b1897	otsB	-0.47	7.07E-02	2.57E-01
b1898	b1898	0.32	1.60E-01	3.81E-01
b1899	b1899	0.06	7.75E-01	8.90E-01
b1900	araG	-0.12	6.47E-01	8.05E-01
b1901	araF	-0.41	2.01E-01	4.27E-01
b1902	ftnB	0.83	7.91E-02	2.69E-01
b1903	b1903	-0.18	7.02E-01	8.43E-01
b1904	yecR	-0.67	3.33E-02	1.88E-01
b1905	ftnA	-0.4	3.60E-01	5.82E-01
b1906	yecH	-0.86	5.40E-03	1.08E-01
b1907	tyrP	-0.36	7.54E-02	2.65E-01
b1908	yecA	-0.01	9.49E-01	9.76E-01
b1912	pgsA	-0.09	3.69E-01	5.91E-01
b1913	uvrC	-0.47	1.74E-02	1.53E-01
b1914	uvrY	-0.45	7.93E-02	2.69E-01
b1915	yecF	1.18	4.41E-02	2.16E-01
b1916	sdiA	-0.67	9.41E-02	2.93E-01
b1917	yecC	0.08	6.53E-01	8.08E-01
b1918	yecS	-0.27	7.40E-02	2.62E-01
b1919	dcyD	-0.23	9.44E-02	2.93E-01
b1920	fliY	-0.61	3.73E-02	1.98E-01
b1921	fliZ	-0.58	2.69E-02	1.75E-01
b1922	fliA	-0.05	8.07E-01	9.10E-01
b1923	fliC	-0.14	3.70E-01	5.91E-01
b1924	fliD	-0.01	9.84E-01	9.91E-01
b1925	fliS	-0.25	4.24E-01	6.31E-01
b1926	fliT	-0.17	6.28E-02	2.45E-01
b1927	amyA	-0.17	3.20E-01	5.49E-01
b1928	yedD	0.26	1.92E-01	4.19E-01
b1929	yedE	-0.19	6.26E-01	7.89E-01
b1930	yedF	0.18	5.15E-01	7.03E-01
b1931	yedK	-0.5	3.36E-01	5.63E-01
b1932	yedL	-0.46	1.77E-01	4.02E-01
b1933	b1933	-0.48	6.07E-02	2.43E-01
b1934	yedN	-0.52	1.54E-01	3.73E-01
b1935	b1935	-0.06	8.60E-01	9.40E-01
b1936	intG	-0.28	1.26E-01	3.38E-01
b1937	fliE	-0.39	3.17E-02	1.86E-01
b1938	fliF	-0.58	1.08E-01	3.11E-01
b1939	fliG	-0.11	7.19E-01	8.56E-01
b1940	fliH	-0.43	8.85E-02	2.84E-01
b1941	fliI	-0.49	6.50E-02	2.49E-01
b1942	fliJ	-1.13	9.56E-02	2.93E-01
b1943	fliK	-0.06	6.83E-01	8.30E-01
b1944	fliL	-0.42	1.46E-01	3.64E-01
b1945	fliM	-0.2	3.65E-01	5.88E-01
b1946	fliN	-0.36	2.16E-01	4.40E-01
b1947	fliO	-0.07	8.87E-01	9.49E-01
b1948	fliP	-0.35	1.21E-01	3.30E-01
b1949	fliQ	-0.02	8.88E-01	9.49E-01
b1950	fliR	-0.27	2.70E-01	4.97E-01
b1951	rcsA	0.45	2.12E-01	4.39E-01
b1952	dsrB	-0.98	7.28E-03	1.19E-01
b1953	yodD	-0.75	1.03E-02	1.30E-01
b1955	yedP	0.34	1.34E-01	3.48E-01
b1956	yedQ	0.03	9.14E-01	9.63E-01
b1956	yedQ	-0.08	6.55E-01	8.09E-01
b1956	yedQ	-0.29	1.98E-01	4.25E-01
b1956	yedQ	-0.35	3.36E-01	5.63E-01
b1956	yedQ	-0.38	4.42E-02	2.16E-01
b1957	yodC	-2.3	8.05E-03	1.21E-01
b1958	yedI	-0.8	2.89E-02	1.80E-01
b1959	yedA	-0.19	2.48E-01	4.76E-01
b1960	vsr	-0.3	3.59E-01	5.82E-01
b1961	dcm	-0.43	8.96E-02	2.86E-01
b1962	yedJ	0.02	9.27E-01	9.65E-01
b1963	yedR	-0.01	9.78E-01	9.89E-01
b1964	b1964	1.04	1.42E-02	1.44E-01
b1965	b1965	-0.23	2.61E-01	4.88E-01
b1966	b1966	0.51	4.28E-03	1.05E-01
b1967	hchA	-0.8	1.30E-01	3.44E-01
b1968	yedV	0.15	2.27E-01	4.51E-01
b1969	yedW	-0.17	4.10E-01	6.21E-01
b1970	yedX	0.02	8.13E-01	9.13E-01
b1971	yedY	-0.29	2.20E-01	4.45E-01
b1972	yedZ	0.25	3.22E-01	5.51E-01
b1973	yodA	-0.24	4.52E-01	6.50E-01
b1974	yodB	-0.64	9.14E-02	2.89E-01
b1976	mtfA	0.25	2.88E-01	5.16E-01
b1978	yeeJ	-0.29	4.82E-01	6.77E-01
b1979	b1979	-0.04	8.73E-01	9.46E-01
b1980	b1980	-0.02	9.66E-01	9.84E-01
b1981	shiA	0.1	7.25E-01	8.60E-01
b1982	amn	-0.15	5.03E-01	6.93E-01
b1983	yeeN	-0.32	1.17E-01	3.25E-01
b1985	yeeO	-0.74	1.73E-04	4.23E-02
b1987	cbl	-0.69	4.19E-02	2.10E-01
b1988	nac	-0.19	1.93E-01	4.20E-01
b1990	erfK	-0.2	5.64E-01	7.44E-01
b1991	cobT	0.29	3.03E-02	1.83E-01
b1992	cobS	-0.01	9.49E-01	9.77E-01
b1993	cobU	0.4	1.08E-02	1.33E-01
b1994	insH	0	9.84E-01	9.91E-01
b1995	b1995	0.31	1.72E-01	3.96E-01
b1997	insC	-0.56	9.09E-03	1.24E-01
b1998	b1998	-0.51	1.61E-02	1.51E-01
b1999	yeeP	-0.42	2.47E-01	4.74E-01
b2000	flu	0.24	2.62E-01	4.88E-01
[truncated: 2,436 more rows]
